# Supplementary material for: Transcriptomic profiling of skeletal muscle in the DMDmdx rat model of Duchenne muscular dystrophy
Source: Sci Rep. 2025 Aug 11;15:29312. doi: 10.1038/s41598-025-14756-9 (PMC12340039; doi:10.1038/s41598-025-14756-9)
Supplement: Supplementary file 1 — Supplementary Material 1 [file 41598_2025_14756_MOESM1_ESM.zip]

Archive with 5 entries (5 files):
- Table S1 & Figure S1.pdf
- Table S2-3.xlsx
- Table S4. Gene Ontology.xlsx
- Table S5. KEGG.xlsx
- Table S6. REACTOME.xlsx
