# Supplementary material for: Transcriptomic profiling of skeletal muscle in the DMDmdx rat model of Duchenne muscular dystrophy
Source: Sci Rep. 2025 Aug 11;15:29312. doi: 10.1038/s41598-025-14756-9 (PMC12340039; doi:10.1038/s41598-025-14756-9)
Supplement: Supplementary file 1 — Supplementary Material 1 [file 41598_2025_14756_MOESM1_ESM.zip › Table S4. Gene Ontology.xlsx]

## Sheet: BP
Table S4. Gene Ontology (GO) - Biological Processes
Category		Term	Count	%	PValue	Genes	Fold Enrichment	Bonferroni	Benjamini	FDR
GOTERM_BP_DIRECT	GO:0051764	actin crosslink formation	7	0.191361	0.0224036	EPS8, MARCKS, BAIAP2L2, TNNT2, DPYSL3, FLNA, AIF1	2.92334	1	0.489056	0.482538
GOTERM_BP_DIRECT	GO:0030036	actin cytoskeleton organization	64	1.74959	9.11317e-06	WIPF1, FHL3, ANTXR1, EPS8, FGF7, OPHN1, ARFIP2, PRSS8, SPTAN1, TMSB10, CAP1, ANXA1, ACTN3, TMOD3, ACTN1, MINK1, ACTN4, SPTB, ENAH, NISCH, TYROBP, CTTN, DAAM1, RASA1, RHOJ, EHBP1L1, ELMO1, MYH9, RHOU, DOCK2, SMTNL2, PLEC, SMTNL1, ROCK1, SHC1, CORO1A, CORO1B, ABR, EPB41L5, PAK1, PDLIM2, ABI3BP, S1PR1, FLNA, FLNB, DMD, WASF2, PDLIM4, SH2B2, WASF3, SPTBN1, SPTBN2, PTPN1, STARD13, PARVA, CDC42BPA, FMN…	1.72808	0.0680041	0.00227182	0.00224155
GOTERM_BP_DIRECT	GO:0051017	actin filament bundle assembly	18	0.492072	0.000596138	ACTN1, SWAP70, USH1C, ACTN4, AIF1, CORO1B, EPS8, LIMA1, MYO1B, MARCKS, BAIAP2L2, CALD1, DPYSL3, MYH9, PLS3, LCP1, UTRN, GAS7	2.3991	0.990032	0.0561824	0.0554336
GOTERM_BP_DIRECT	GO:0051639	actin filament network formation	6	0.164024	0.0204959	CARMIL1, ACTN1, SPIRE1, PLS3, ARPC5, LCP1	3.41689	1	0.470472	0.464201
GOTERM_BP_DIRECT	GO:0007015	actin filament organization	53	1.44888	8.71508e-07	LMOD1, RND3, LMOD3, PPP1R9B, TMSB4X, CFL1, SIRPA, PRSS8, TMSB10, CAP1, PRKCI, TPM4, TMOD3, ACTN1, F3, MTSS1, TLE6, CD2AP, RHOB, ENAH, RHOJ, ELMO1, ELMO2, TAGLN2, ARHGEF2, PLEC, CLRN1, TAGLN, PCDH15, CORO1A, CORO1B, CNN3, ARHGAP12, CORO1C, RHOT1, KASH5, MYO6, XIRP1, PTK2B, CEP192, PACSIN1, MYO5A, MYO1D, MYO1E, MARCKS, MYO1B, ACTC1, MYO1C, MYO1A, MYO5B, FAT1, SPIRE1, MYO1F	1.97624	0.00671239	0.000374167	0.00036918
GOTERM_BP_DIRECT	GO:0030048	actin filament-based movement	13	0.355385	1.9256e-06	WIPF1, MYO5A, MYO9B, MYO1D, MYO1B, MYO1C, ACTC1, MYO1A, MYO6, MYH9, MYH14, WASF2, MYH6	4.52422	0.0147709	0.000708621	0.000699177
GOTERM_BP_DIRECT	GO:0031032	actomyosin structure organization	15	0.41006	0.000390838	ROCK1, CDC42BPA, CIT, CNN3, EPB41L4B, EPB41L5, FRMD5, ACTC1, EPB41L1, EPB41L2, STK38, MYH9, MYH14, TRPM7, LURAP1	2.76366	0.951247	0.04195	0.0413908
GOTERM_BP_DIRECT	GO:0006382	adenosine to inosine editing	5	0.136687	0.00740093	ADAD1, ADAR, ADARB1, ADARB2, ADAD2	5.22025	1	0.264789	0.26126
GOTERM_BP_DIRECT	GO:0008344	adult locomotory behavior	21	0.574084	0.00759986	OPRD1, APP, CNP, IDUA, ADAM22, SEZ6, PCDH15, ATP1A2, PARK7, SEZ6L, NTF4, NR4A2, EPS8, PREX2, ATXN1, TUBA1A, CHL1, TBCE, PPT1, PMP22, FGF12	1.82709	1	0.268181	0.264607
GOTERM_BP_DIRECT	GO:0009060	aerobic respiration	9	0.246036	0.0163016	OXA1L, NDUFS7, MDH2, MFN2, MTFR1, MTFR2, SDHB, COX10, SIRT3	2.56267	1	0.406467	0.40105
GOTERM_BP_DIRECT	GO:0001525	angiogenesis	67	1.8316	5.00835e-07	ACVRL1, COL18A1, RTL1, CLIC4, NRP2, PDE3B, DYSF, SAT1, ACTG1, NPPC, ESM1, CASP8, PLAU, ANPEP, HOXA3, CYP1B1, ITGAV, CCN2, MAP3K7, EPHB4, PDGFRB, ANXA2, SYK, MMP2, IL18, YWHAZ, TGFBR1, RHOB, MMP14, ADAM15, NINJ1, MYH9, ANGPTL4, CALCRL, CFH, SHC1, EPAS1, PRKX, APOLD1, ADGRG1, ATP5F1B, RNF213, SRPX2, CALD1, S1PR1, HMOX1, PTK2B, FLNA, WASF2, CCDC134, EGF, C1GALT1, EIF2AK3, FN1, PTK2, APLN, EFNA1, KLF…	1.84083	0.00386297	0.000241903	0.000238679
GOTERM_BP_DIRECT	GO:0048513	animal organ development	13	0.355385	0.00609898	PDGFRB, CSF1R, FMR1, LEF1, TBX5, NPPC, ZEB1, FXR2, TLX3, SPRY3, SPRY1, RAI2, FGFR1	2.32674	1	0.247115	0.243821
GOTERM_BP_DIRECT	GO:0031100	animal organ regeneration	26	0.710771	0.00658738	PFKFB1, PHB1, CDKN1A, SHC1, GSTP1, LEF1, HP, MKI67, CCL2, NCAM1, TGFB1, JAG1, ACE, HGF, NR0B2, HSPG2, TGFBR1, IGF2R, TGFBR2, TGFBR3, CCNA2, F7, AXL, HMBS, ALDOC, LCP1	1.71444	1	0.252016	0.248657
GOTERM_BP_DIRECT	GO:0042590	antigen processing and presentation of exogenous peptide antigen via MHC class I	7	0.191361	0.000891124	MFSD6, CLEC4A3, FCER1G, RT1-CE16, IFI30, FCGR1A, MPEG1	4.87224	0.998982	0.0741155	0.0731277
GOTERM_BP_DIRECT	GO:0019886	antigen processing and presentation of exogenous peptide antigen via MHC class II	10	0.273373	0.00882842	PIKFYVE, FCER1G, RT1-HA, UNC93B1, IFI30, FCGR2B, B2M, CTSS, LGMN, RT1-DA	2.61013	1	0.285078	0.281278
GOTERM_BP_DIRECT	GO:0035904	aorta development	12	0.328048	0.0444562	NDST1, COL3A1, EFEMP2, LOX, ELN, LEP, GAA, CNTRL, PKD2, LTBP1, LOXL1, DNM2	1.87929	1	0.6684	0.659491
GOTERM_BP_DIRECT	GO:0008637	apoptotic mitochondrial changes	9	0.246036	0.0443461	ALDH2, CDKN2A, PPIF, ATP2A1, PIM2, BID, CD24, SLC25A4, MCL1	2.16841	1	0.6684	0.659491
GOTERM_BP_DIRECT	GO:0006915	apoptotic process	101	2.76107	0.000944345	ERRFI1, GHITM, AHR, PDCD2L, SLK, LGALS1, TOPAZ1, PIM3, PIM2, CCN1, MAP3K7, TP63, UNC5A, SP110, THOC1, IFT80, CD2AP, NISCH, BRMS1, DDIT4, ELMO1, PPIF, ELMO2, VDAC1, NOTCH2, STK4, ZFP36L1, STK3, BAG6, BCL2L11, GRK5, INPP5D, BMF, RIPK1, GAPDH-PS17, MAP2K7, NEK6, CIDEC, GULP1, DAP, ID1, NF1, CYCT, MYD88, BCL2L1, CDKN1B, SLC40A1, PCSK9, ADAR, TCIRG1, CTSS, CASP7, CASP8, CTSL, CASP3, ZFP385A, C1QBP, CT…	1.35771	0.999325	0.0761189	0.0751044
GOTERM_BP_DIRECT	GO:0048844	artery morphogenesis	11	0.300711	0.0113908	NOTCH3, WNT11, PRRX1, NF1, CHRD, APOE, APOB, LDLR, TGFBR1, TGFBR2, STRA6	2.37612	1	0.343859	0.339276
GOTERM_BP_DIRECT	GO:0008088	axo-dendritic transport	6	0.164024	0.0204959	APP, KLC3, KLC2, HTT, BSN, KLC1	3.41689	1	0.470472	0.464201
GOTERM_BP_DIRECT	GO:0007411	axon guidance	50	1.36687	0.00141411	ROBO3, NRP2, TENM2, USP33, ECE1, LAMC1, ARHGAP35, CDH4, ALCAM, CHL1, BOC, KIF5A, EPHB4, SCN1B, CDON, SEMA6C, EPHA7, EPHA6, UNC5A, DSCAM, DCC, MAPK8IP3, HSPG2, ENAH, IGDCC4, ULK1, MATN2, NOTCH2, LAMA5, NOTCH3, CSF1R, SEMA7A, LAMA2, ARHGEF25, SEMA3A, LRTM2, MYCBP2, NTN4, PGRMC1, FLRT2, PLXNA3, LAMB2, WNT3A, LAMB1, L1CAM, EFNA1, KLF7, NFASC, LHX2, LGR6	1.55057	0.999982	0.0981234	0.0968156
GOTERM_BP_DIRECT	GO:0001782	B cell homeostasis	12	0.328048	0.010719	DOCK10, LYN, DOCK11, BCL2L11, TNFRSF13B, TRAF3IP2, CASP3, RC3H1, NCKAP1L, AHR, PIRB, FOXP3	2.27793	1	0.330026	0.325628
GOTERM_BP_DIRECT	GO:0050853	B cell receptor signaling pathway	15	0.41006	0.00674068	LYN, VAV3, BLK, SYK, NFATC2, NFKBIA, TEC, PTPRC, NFKBIZ, BTK, BLNK, CD38, NCKAP1L, MNDA, SH2B2	2.13556	1	0.255353	0.25195
GOTERM_BP_DIRECT	GO:0006699	bile acid biosynthetic process	8	0.218699	0.016402	CYP39A1, CYP27A1, ERRFI1, AMACR, ACOX2, HNF1A, CYP7B1, HSD17B10	2.78414	1	0.406467	0.40105
GOTERM_BP_DIRECT	GO:0008150	biological_process	369	10.0875	4.27108e-05	EIF4A1, CCNK, RPL3, ODAD2, CLPB, TRRAP, RAPH1, ACSM5, FZD10, ANTXR2, ANTXR1, IL27RA, C4B, RS1, SOX3, PNN, CREB3L3, AP1S2, PDK3, KAT8, KIF21A, ATXN7L1, SUPT20H, LGALS8, SRRM2, SRRM4, WFDC21, IMP3, KRT1, DDX10, ALG3, WDR72, IMP4, KNL1, P3H3, CEL, GCAT, CYP39A1, SLC5A7, BOLA3, FLYWCH2, ZFPM2, EIF1A, TRIM10, ATP6V0D2, RD3, SAR1B, ABCB7, CSTF3, NPRL3, LHB, ABCB9, LIAS, ADAMTS12, ADH6, SNX3, CYB5R3, PD…	1.20518	0.281131	0.00717541	0.00707977
GOTERM_BP_DIRECT	GO:0032060	bleb assembly	7	0.191361	0.00366748	ROCK1, PMP22, LPAR1, EMP1, ANO6, EMP3, MYLK	3.98638	1	0.174963	0.172631
GOTERM_BP_DIRECT	GO:0001974	blood vessel remodeling	18	0.492072	0.00132944	ACVRL1, CRB1, JAG1, NOS2, EPAS1, ELN, BGN, IGF1, DBH, AHR, ACVR2B, TGFBR3, NPPC, AXL, CBS, HOXA3, FLNA, CCR2	2.25515	0.999966	0.0969238	0.095632
GOTERM_BP_DIRECT	GO:0030509	BMP signaling pathway	26	0.710771	0.011354	ACVRL1, NOTCH2, TMPRSS6, HFE, LEF1, CHRD, ECSIT, CHRDL1, VSIR, FAM83G, FAM83E, BMPER, HJV, SLC39A5, HES5, SMAD1, EGR1, TCF7L2, FST, BMP8B, SMAD9, ACVR2B, BMP6, TGFBR3, SFRP1, ID1	1.64517	1	0.343859	0.339276
GOTERM_BP_DIRECT	GO:0060348	bone development	28	0.765446	0.00208106	SPARC, CFH, IDUA, DBH, HOXA11, GJA1, NSD2, SH3PXD2B, PLS3, DMD, ITGB6, MAP3K7, MAP2K6, SMAD1, BGN, SMAD9, IFT80, IGF1, SULF1, BMP6, FOSL2, TTC9, MAPK11, MMP14, OGN, COL6A1, PPIB, FGFR2	1.80825	1	0.127638	0.125937
GOTERM_BP_DIRECT	GO:0030282	bone mineralization	20	0.546747	0.00605386	TCF7L2, EIF2AK3, AXIN2, PTN, MTSS1, ASPN, PTHLH, DLK1, FOSL2, CLEC3B, SBNO2, COL1A2, WNT11, GPNMB, LOX, COL6A1, SPP1, ALPL, DUOX2, FGFR2	1.89827	1	0.247115	0.243821
GOTERM_BP_DIRECT	GO:0035630	bone mineralization involved in bone maturation	6	0.164024	0.0073866	CCDC154, LEP, IFT80, SNX10, ANO6, IGF1	4.1762	1	0.264789	0.26126
GOTERM_BP_DIRECT	GO:0045453	bone resorption	12	0.328048	0.00832286	CCDC154, CTSK, LRRK1, IHH, PTK2B, NOX4, SNX10, ADRB2, HNF1A, TCIRG1, NCDN, CTSS	2.34911	1	0.279318	0.275595
GOTERM_BP_DIRECT	GO:0050873	brown fat cell differentiation	14	0.382723	0.0091633	LAMA4, ADIPOQ, ADRB2, METRNL, MRAP, SELENBP1, PLAC8, RGS2, ALDH6A1, FABP3, FABP4, MB, SH2B2, ADIG	2.13903	1	0.290221	0.286353
GOTERM_BP_DIRECT	GO:0070588	calcium ion transmembrane transport	31	0.847458	0.0213212	SLC24A2, RYR1, CACNA1B, ITPR2, PKD2L1, ATP2A1, ATP2C2, PKD1L3, PKD2, SLC8A1, PANX1, SEC61A1, CACNG7, CACNG8, EDNRB, CHRNA10, ITGAV, TRPM7, PANX3, TRPC7, ANXA5, TRPC2, ATP2B4, ANO6, ATP2B2, PKDREJ, CACNA2D4, ATP2B1, SLC8B1, P2RX6, TRPV5	1.4938	1	0.483311	0.476869
GOTERM_BP_DIRECT	GO:0006816	calcium ion transport	28	0.765446	0.00777395	SLC24A2, RYR1, CAMK2D, CALCRL, CACNA1B, ITPR2, ATP2A1, SRI, GHITM, PKD2, CORO1A, SLC8A1, RYR3, PANX1, GRIN2A, CYSLTR1, TRPM7, PLCG1, CCR5, CAMK2G, EPM2A, TRPC2, ATP2B4, ATP2B2, SLC8B1, BSPRY, LETM1, TRPV5	1.65472	1	0.273056	0.269416
GOTERM_BP_DIRECT	GO:0043010	camera-type eye development	22	0.601422	0.0308887	CDKN1C, JAG1, IHH, AHR, ARHGAP35, RCN1, EFEMP1, RXRA, ABI2, TBC1D20, TBC1D32, ALDH1A2, SIX3, CYP1A1, FAT1, GJA8, PITX2, CRYAB, HES5, FBN1, MYF5, STRA6	1.58408	1	0.559934	0.552471
GOTERM_BP_DIRECT	GO:0019933	cAMP-mediated signaling	17	0.464735	0.00366769	CAP1, PDE1A, PDE3B, ADCY2, AHR, GAL, LEP, DGKQ, PDE4B, PDE3A, PDE4A, PDE5A, PDE6B, PRSS8, PDE6A, PDE7A, PDE8A	2.12986	1	0.174963	0.172631
GOTERM_BP_DIRECT	GO:0060070	canonical Wnt signaling pathway	29	0.792783	0.00601944	WNT2B, LEF1, WNT8B, FZD10, STK4, LRP6, STK3, FRAT1, WNT11, EDNRB, TCF7L2, TGFB1, WNT5B, WNT3A, EGF, FZD7, FZD6, FZD9, CSNK1E, AXIN2, WNT9A, WNT16, KLF4, DKK1, PYGO1, SFRP4, SFRP1, COL6A1, FGFR2	1.66665	1	0.247115	0.243821
GOTERM_BP_DIRECT	GO:0046395	carboxylic acid catabolic process	5	0.136687	0.0416267	ACAD8, ACADVL, IVD, ACAD9, ACADS	3.48017	1	0.658566	0.649788
GOTERM_BP_DIRECT	GO:0060048	cardiac muscle contraction	20	0.546747	0.000136828	MYBPC3, CAMK2D, KCNE5, GAA, SRSF1, ATP1A2, SLC8A1, MYL4, ACTC1, TNNT2, MYL3, TNNI1, CASQ2, TCAP, DMD, SCN3B, SCN4B, MYH6, SCN1B, MAP2K6	2.50572	0.65267	0.0182312	0.0179882
GOTERM_BP_DIRECT	GO:0009437	carnitine metabolic process	6	0.164024	0.0204959	POR, CPT1A, SLC22A5, ARFIP2, ACADM, ALDH9A1	3.41689	1	0.470472	0.464201
GOTERM_BP_DIRECT	GO:0051216	cartilage development	30	0.82012	0.000121506	ERRFI1, CFH, COL11A1, IHH, DDRGK1, HOXA3, TIMP1, PITX1, HES5, CSGALNACT1, SMAD1, BBS1, PRRX1, LUM, ZBTB16, NFATC2, SMAD9, IFT80, WNT9A, SULF1, BMP6, TGFBR2, FOSL2, COL3A1, SNORC, ZEB1, COL6A1, MGP, MATN3, CD44	2.06516	0.609003	0.0167678	0.0165443
GOTERM_BP_DIRECT	GO:0060351	cartilage development involved in endochondral bone morphogenesis	6	0.164024	0.0204959	COL1A1, GHR, CBS, SIK3, HSPG2, HOXA11	3.41689	1	0.470472	0.464201
GOTERM_BP_DIRECT	GO:0001775	cell activation	5	0.136687	0.0264089	TGFB1, SYK, CLEC7A, IGF1, CD24	3.91519	1	0.531938	0.524848
GOTERM_BP_DIRECT	GO:0007155	cell adhesion	98	2.67906	5.31981e-08	APP, RIPOR2, SPON1, COL16A1, COL12A1, CTNND1, ICAM1, ALCAM, CYP1B1, SVEP1, CCN2, CCN1, EPHB4, CDON, POSTN, OMD, ADAM17, AZGP1, NINJ1, MXRA8, ADAM9, IGFALS, VCL, PCDH10, SDC3, PCDH15, KLC1, PCDH19, PCDH18, ADGRG1, TSPAN5, IGFBP7, CIROP, VCAM1, PCDH20, FN1, PARVA, L1CAM, FER, COL5A1, FES, SSPO, TGFBI, CD24, PCDHB8, FERMT2, ITGB1, LGALS3BP, CNTNAP2, ITGAM, TNFAIP6, STAB2, LAMC1, PTPRK, CLDN24, STAB1…	1.71003	0.000411031	4.11115e-05	4.05636e-05
GOTERM_BP_DIRECT	GO:0033627	cell adhesion mediated by integrin	15	0.41006	0.00144747	ITGB1, COL16A1, ITGAM, ITGB5, ICAM1, ADAM17, ITGAD, MMRN1, ITGBL1, ITGA7, ADAM9, ITGAV, EMILIN1, ITGB6, FBN1	2.47275	0.999986	0.0981234	0.0968156
GOTERM_BP_DIRECT	GO:0030154	cell differentiation	98	2.67906	0.00804938	RIPOR2, WIPF3, RORC, FOXI1, SPATA20, FNBP1L, ETS1, ETS2, FGF6, HERC4, ALKBH5, FGF7, DPYSL2, ANPEP, OSR2, SRRM4, PRKCH, MUSK, FNBP1, FST, BHLHA15, CD2AP, SFRP4, SFRP1, MXRA8, ZFPM2, NOTCH2, BLK, NOTCH3, CASZ1, GGNBP2, EPAS1, NDRG2, SPATA6, BAG6, UGCG, ADGRG1, MCL1, SMAD1, SYT3, YES1, SYT2, HIST1H4M, TDRD9, SMAD9, NR1D2, NR1D1, PRRC2A, IGSF10, DAB2, BMP1, ID1, MYF6, FGFR1, GSK3A, THRB, MEA1, CHRDL2…	1.27366	1	0.277539	0.273839
GOTERM_BP_DIRECT	GO:0016477	cell migration	89	2.43302	5.7236e-09	ITGB1, ERRFI1, GSK3A, ITGB5, USP33, WWC2, LAMC1, PTPRK, PIK3C2A, RND3, PVR, CDH8, PIK3CG, ARHGAP35, PPP1R9B, SIRPA, ITGAV, EMILIN1, ITGB6, CCN2, VAV3, PDGFRA, PRKCI, MMP2, PAX3, GAB2, HSPG2, CD2AP, TGFBR3, MMP14, CTTN, PEAK1, CDH10, ADAM9, ITGA7, CDH13, LCP1, CD47, DOCK2, CD44, ASTN1, HBEGF, CD63, LAMA5, MACF1, CD151, SDC3, NTN4, IQGAP1, ADAMTS12, THBS1, CORO1A, CORO1B, ABR, LIMA1, ADGRG1, PAK1, …	1.84001	4.4231e-05	5.529e-06	5.45531e-06
GOTERM_BP_DIRECT	GO:0000902	cell morphogenesis	37	1.01148	0.00227984	CNTNAP2, IDUA, UNC93B1, KLHL10, AHR, STK4, CLU, EGFR, CDH8, EPB41L5, CDH4, CDH20, NCKAP1L, CDH26, ITGB6, PRSS8, CAP1, TGFB1, LAMB2, HGF, WDR19, HPS1, AP3B1, ATP2B2, THOC2, DKK1, KLF2, FOSL2, DAB2, CDH10, COL6A1, CDHR3, MYH9, NOX4, CDH13, ARHGEF2, PLEC	1.64382	1	0.135528	0.133721
GOTERM_BP_DIRECT	GO:0048870	cell motility	20	0.546747	1.66633e-05	DSTN, ETS1, TGFBR1, ACTB, ACTG1, ADAM17, SRPX2, ACTBL2, CTTN, CFL1, ELMO1, CTNNA1, MYH9, SIRPA, ELMO2, WASF2, CD34, IER2, CLRN1, PLEC	2.84741	0.120828	0.00348038	0.003434
GOTERM_BP_DIRECT	GO:0008283	cell population proliferation	63	1.72225	0.0164102	ITGB1, CNTNAP2, BTG1, MCM7, CITED2, CEP120, IHH, MKI67, SLC9C2, NDST1, MYC, OGFOD1, HOXA3, PDK1, TGIF1, OSR2, SPHK2, IL18, PAX3, IFT80, AXIN2, CD2AP, TGFBR3, ZEB1, ALDH1A2, PHIP, NOTCH2, NAA60, CSF1R, LTK, CALCRL, SLC20A1, MVP, CHRD, STK4, EGFR, GNAI2, ZFP36L1, STK3, BRINP1, HSF1, PDPN, PPP1R8, S1PR1, ASCC3, GDF11, SMAD1, TGFB1, WNT3A, EGF, ZBTB16, STAT3, IGF1, H19, KITLG, GNB1, NF1, TACC1, INSM1…	1.3199	1	0.406467	0.40105
GOTERM_BP_DIRECT	GO:0007169	cell surface receptor protein tyrosine kinase signaling pathway	33	0.902132	5.77505e-06	RET, BLK, CSF1R, LTK, SHC2, CSF1, EGFR, NTF4, ERBB3, ERBB2, BLNK, ALKAL2, NRTN, FYN, LYN, PDGFRB, PDGFRA, YES1, SYK, MUSK, TIE1, GAB2, MERTK, AHI1, DOK2, AXL, LCP2, TEK, ANGPTL1, FRK, FGFR2, FGFR1, DDR2	2.27167	0.0436485	0.00148765	0.00146783
GOTERM_BP_DIRECT	GO:0098609	cell-cell adhesion	59	1.6129	5.2526e-06	ITGB1, ROBO3, TENM2, ITGAM, CTNND1, AQP4, CELSR1, PVR, CDH8, ICAM1, TMEM47, PNN, LGALS1, BOC, ITGAV, MADCAM1, ITGB6, CCN1, CD34, CDON, DCC, FNDC3A, HSPG2, CD2AP, ADAM15, IGDCC4, ITGAD, CDH10, MYH9, ITGA7, CDH13, PKP4, DSG2, TAX1BP3, PKP3, ASTN1, IGSF5, SHC1, NTN4, EGFR, LRP6, ARVCF, SRPX2, CLEC7A, PDPN, CTNNA1, JAM2, VCAM1, VMP1, CRNN, NFASC, NPHS1, FAT1, ITGBL1, ESAM, TEK, NECTIN3, TJP3, CD200	1.8029	0.0397794	0.00144972	0.0014304
GOTERM_BP_DIRECT	GO:0044331	cell-cell adhesion mediated by cadherin	13	0.355385	0.0154745	CTNND1, PCDH15, BHLHA15, CDH8, CD2AP, FER, CDH4, CDH20, CDH10, FAT1, CDHR3, CDH13, CDH26	2.0881	1	0.40165	0.396296
GOTERM_BP_DIRECT	GO:0033631	cell-cell adhesion mediated by integrin	5	0.136687	0.0264089	ITGB1, VCAM1, ADAM9, NPNT, L1CAM	3.91519	1	0.531938	0.524848
GOTERM_BP_DIRECT	GO:0007160	cell-matrix adhesion	33	0.902132	1.24925e-05	ITGB1, CD63, SNED1, ITGAM, ITGB5, NID1, ADAMTS12, NID2, BCL2L11, SIRPA, SVEP1, ITGAV, EMILIN1, MADCAM1, ITGB6, CCN2, CD34, TMEM8B, VCAM1, ANXA2, FN1, NPNT, L1CAM, COL3A1, ITGAD, COL5A3, ZYX, ITGBL1, ADAM9, ITGA7, TEK, FERMT2, FERMT3	2.19917	0.0920291	0.00286729	0.00282908
GOTERM_BP_DIRECT	GO:0098869	cellular oxidant detoxification	22	0.601422	0.00925142	GSTK1, UBIAD1, GPX1, GPX4, TXNRD2, GPX3, GSTP1, HP, GPX8, GSTT2, MGST2, LPO, PARK7, CP, PRDX3, PRDX5, PRXL2A, TP53INP1, APOE, CLIC2, GSTM7, DUOX2	1.76686	1	0.291816	0.287927
GOTERM_BP_DIRECT	GO:1904646	cellular response to amyloid-beta	17	0.464735	0.00838533	APP, VCAM1, LRP1, FN1, TREM2, IGF1, ADRB2, ICAM1, GJA1, BCL2L11, NAMPT, CASP4, FYN, FCGR2B, TLR4, SNX6, LGMN	1.9721	1	0.279318	0.275595
GOTERM_BP_DIRECT	GO:0071549	cellular response to dexamethasone stimulus	24	0.656096	0.00326203	ERRFI1, TGFB1, ABCC2, FECH, SERPINF1, ELN, HNRNPU, PLAT, IGF1, AXIN2, CFLAR, L1CAM, EGFR, ICAM1, DDIT4, HMBS, NF1, CCL2, MFN2, IGFALS, JAK2, PCK1, PCK2, BCL2L1	1.85609	1	0.161596	0.159442
GOTERM_BP_DIRECT	GO:0071364	cellular response to epidermal growth factor stimulus	26	0.710771	3.67863e-06	ERRFI1, MCM7, GSTP1, IQGAP1, ZFP36L2, EGFR, PPP1R9B, ZFP36L1, ZFP36, MYC, ERBB2, CFL1, PLCG1, HNRNPA1, PDE8A, SNX6, ACTR3, PTPN11, PTPN12, FOS, CFLAR, COL1A1, DAB2, RASA1, ID1, IGFALS	2.62697	0.0280282	0.0010529	0.00103887
GOTERM_BP_DIRECT	GO:0071361	cellular response to ethanol	14	0.382723	0.0291096	PRKCE, DNMT3A, CYBB, ITPR2, L1CAM, ADCY7, GLRA1, GLRA3, CCL7, TP53INP1, KIF5A, NCAM1, APOE, SPTBN2	1.86596	1	0.559934	0.552471
GOTERM_BP_DIRECT	GO:0044344	cellular response to fibroblast growth factor stimulus	18	0.492072	0.00132944	PDGFRA, PTPN1, POSTN, ELN, IQGAP1, ZFP36L2, ZFP36L1, COL1A1, SETX, ZFP36, SFRP1, MYC, RASA1, CCL2, VIM, FGFR2, CD44, FGFR1	2.25515	0.999966	0.0969238	0.095632
GOTERM_BP_DIRECT	GO:0071498	cellular response to fluid shear stress	9	0.246036	0.0120234	PLAU, MMP2, SPP1, PTK2B, HAS2, PKD2, MTSS1, KLF2, PLEC	2.6847	1	0.349311	0.344656
GOTERM_BP_DIRECT	GO:0071333	cellular response to glucose stimulus	34	0.92947	0.00689356	PRKAA2, GDE1, AQP4, TREM2, ICAM1, LGALS1, PLAU, UCP2, CCL2, MFN2, CCN2, PCK1, SLC12A7, PCK2, POLG, TGFB1, VCAM1, GPX1, ENDOG, ACE, KCNJ11, KCNB1, CDKN2A, IL1R1, SERPINF1, TWNK, FN1, IGF1, HNF1A, SLC39A14, COL1A1, ERN1, GJB6, NOX4	1.57768	1	0.259871	0.256407
GOTERM_BP_DIRECT	GO:0071363	cellular response to growth factor stimulus	33	0.902132	0.000174715	ACVRL1, OPRD1, SPARC, SHC1, CITED2, TWF2, THBS1, CLU, EGFR, GRIN2A, ACVR1C, ERBB2, RIPK1, FYN, APOE, TGIF1, PDGFRB, EGR1, PDGFRA, MYOCD, TGFB1, FST, PPP2R5D, KLF4, TNFRSF1B, ACVR2B, TGFBR1, TGFBR2, BYSL, SLC4A7, SFRP1, EHD4, MAP1B	1.95021	0.740842	0.0225033	0.0222034
GOTERM_BP_DIRECT	GO:0070301	cellular response to hydrogen peroxide	33	0.902132	0.00282426	TOP2B, CFH, AKR1B1, CBLB, PARK7, ETS1, CST3, CASP12, PDGFD, HSF1, CFL1, CYP1B1, SIRPA, RIPK1, FYN, PDGFRB, ANXA1, RIPK3, CDKN2A, IL18, PTPN11, MIF, KLF4, F3, KLF2, RHOB, ERN1, NET1, SETX, KLF6, PPP5C, AXL, PPIF	1.68067	1	0.148588	0.146607
GOTERM_BP_DIRECT	GO:0071456	cellular response to hypoxia	54	1.47622	0.00151628	ACAA2, CDKN1B, CITED2, ELN, MPL, TREM2, PARK7, AQP3, SLC8A1, ICAM1, CYSLTR1, PLAU, MYC, NAMPT, ANKRD1, CCN1, MAP3K7, MYOCD, ENDOG, PRKCE, DNMT3A, CYBB, MIF, SDHD, FOS, SIRT2, CCNA2, SFRP1, DDR2, OPRD1, EPAS1, ITPR2, PTN, ADRB2, CBL, NDRG1, ZFP36L1, CBS, LMNA, HMOX1, MFN2, PCK1, EGR1, PTPN1, TGFB1, ATP5PB, B3GAT1, CFLAR, MT3, PTPRD, PINK1, GNB1, FGFR2, BCL2L1	1.51692	0.999992	0.101894	0.100536
GOTERM_BP_DIRECT	GO:0032869	cellular response to insulin stimulus	40	1.09349	0.00418423	TRARG1, ERRFI1, GSK3A, SHC1, GSTP1, PDE3B, PCSK9, PIK3R1, ZFP36L1, GHR, PAK1, RXRA, ERBB3, MYC, AKT3, UCP2, CCL2, PCK1, PCK2, APOBEC1, EGR1, PTPN1, PRKCI, ADIPOQ, ACSL6, ACSL5, MYO5A, SORBS1, CFLAR, IGF1, SLC39A14, AZGP1, RAB31, LEP, DLC1, RAB13, PNPLA3, SGK1, LPIN2, SLC29A2	1.55635	1	0.194793	0.192197
GOTERM_BP_DIRECT	GO:0071347	cellular response to interleukin-1	41	1.12083	2.52888e-06	USP10, EPAS1, AQP4, ADAMTS12, TFPI, MYLK3, ICAM1, AKAP12, CCL7, CCL6, MYC, P2RY2, CFL1, ANKRD1, CCL2, HAS2, SIRPA, APOE, MAP2K7, GBP2, PCK1, XDH, GBP3, ACTR3, PDGFRA, ABCC2, CCL21, NOS2, MMP2, FN1, NR1D1, KLF2, BYSL, MAPK11, SFRP1, CHI3L1, NOX4, IGFALS, CD47, CCL26, BCL2L1	2.12262	0.0193535	0.000888327	0.000876487
GOTERM_BP_DIRECT	GO:0071353	cellular response to interleukin-4	12	0.328048	0.0136093	ALAD, TUBA1C, HSP90AB1, RPL3, TUBA1A, NFIL3, MRC1, LEF1, KEAP1, CORO1A, TUBA4A, MCM2	2.21093	1	0.379685	0.374624
GOTERM_BP_DIRECT	GO:0071222	cellular response to lipopolysaccharide	63	1.72225	0.0347825	CXCL9, GDE1, PARK7, LITAF, CDC73, ICAM1, CASP7, ZFP36, EDNRB, PLAU, NFKBIZ, MRC1, PDE4B, ANKRD1, CASP1, CAPN2, TSPO, SIRPA, CCR5, JAK2, B2M, ENTPD1, ABCC2, IL18, IRAK3, TNFRSF1B, IRF3, PLSCR4, ADAM9, IRF8, TLR4, CD274, CFH, EPAS1, GSTP1, LY96, TFPI, AIF1, SBNO2, PABPN1, P2RY2, HSF1, GRK6, NLRP3, CCL2, CD14, GBP2, MAP2K7, ABCA1, NOS2, FN1, NR1D1, GFER, BYSL, TNIP2, AXL, FUBP1, VIM, FCGR2B, MYD88, …	1.26898	1	0.602896	0.594861
GOTERM_BP_DIRECT	GO:0071260	cellular response to mechanical stimulus	39	1.06616	0.00137738	ITGB1, RIPOR2, ATP1A2, LTBP1, EGFR, GJA1, WNT11, CASP8, ERBB3, ARHGDIA, ERBB2, CASP1, HABP4, ANKRD1, PIEZO1, CTSB, MAP3K2, EGR1, IL33, SFTPB, CASP8AP2, TGFB1, TNFSF14, GADD45A, IL18, IGF2, PTPN11, TMEM150C, BMP6, TNFRSF1A, COL1A1, ADAM17, MYH9, TLR8, TLR7, TLR4, MYD88, KCNK4, PLEC	1.66196	0.999976	0.0981234	0.0968156
GOTERM_BP_DIRECT	GO:0071407	cellular response to organic cyclic compound	32	0.874795	0.00881104	GSK3A, HSP90AB1, CDKN1B, ELN, KEAP1, PTN, PPP1R9B, PAK1, LGALS1, CASP8, MYC, ARHGDIA, CASP3, HSF1, ANKRD1, CYP1B1, SMAD1, MSR1, NOS2, STAT3, SMAD9, AXIN2, KLF4, KLF2, BYSL, NFKBIA, CCNA2, KLF6, KLF5, CYP1A1, ALPL, GSTM7	1.57841	1	0.285078	0.281278
GOTERM_BP_DIRECT	GO:1901653	cellular response to peptide	10	0.273373	0.0256845	KLF6, KLF5, ATP5F1B, ID1, AKR1B1, TIMP1, KLF4, KLF3, KLF2, PPP1R9B	2.23725	1	0.530655	0.523582
GOTERM_BP_DIRECT	GO:1904628	cellular response to phorbol 13-acetate 12-myristate	7	0.191361	0.0154979	GRIP1, BTG2, ADAM15, SPHK2, MYC, FOS, PCK1	3.13215	1	0.40165	0.396296
GOTERM_BP_DIRECT	GO:0036120	cellular response to platelet-derived growth factor stimulus	23	0.628759	6.79009e-07	PDGFRB, ERRFI1, PTPN1, TAGLN, YES1, PRKCE, FN1, IQGAP1, PTN, CBL, LTBP1, CORO1B, PTPRD, CCNA2, GJA1, MYC, PDGFD, RASA1, CCL2, MYH9, HAS2, FYN, TLR4	3.06551	0.00523364	0.000308669	0.000304555
GOTERM_BP_DIRECT	GO:0034614	cellular response to reactive oxygen species	19	0.51941	0.00380366	PDGFRA, MMP2, MPV17L, PEX10, PARK7, PTPRK, FOS, MT3, EGFR, PEX14, SLC8A1, PRDX3, CRYGD, PRDX5, FER, BTK, ATM, ROMO1, PDK2	2.01732	1	0.179236	0.176847
GOTERM_BP_DIRECT	GO:0071300	cellular response to retinoic acid	26	0.710771	0.00107379	RET, LTK, NDUFA13, ELN, TWF2, CYP26B1, BRINP1, SNRNP70, MYC, CCL2, PTK2B, PCK1, LYN, ABCA1, YES1, PHC1, SERPINF1, KLF4, COL1A1, SETX, COL1A2, ALDH1A2, LEP, ATM, TLR4, FGFR2	1.93895	0.999752	0.0838205	0.0827033
GOTERM_BP_DIRECT	GO:0071560	cellular response to transforming growth factor beta stimulus	44	1.20284	4.80813e-08	ACVRL1, CSF1R, ROCK1, ELN, ZFP36L2, ZFP36L1, ADGRE1, EPB41L5, CLEC3B, SNRNP70, PDGFD, CTSK, NFKBIZ, ANKRD1, FYN, CCR5, MAP3K7, ACTR3, PDIA3, CDKN2B, POSTN, TGFB1, YES1, APAF1, FN1, FOS, L1CAM, PTK2, TGFBR1, RUNX1, COL1A1, ACTA2, PPM1A, DAB2, SFRP1, ACTC1, ZEB1, COL4A2, ID1, PDE3A, NOX4, FGFR2, FBN1, DDR2	2.33584	0.000371503	4.11115e-05	4.05636e-05
GOTERM_BP_DIRECT	GO:0071356	cellular response to tumor necrosis factor	55	1.50355	2.89453e-05	ICAM1, AKAP12, ADGRE1, ZFP36, SLK, SNRNP70, CTSK, CFL1, ANKRD1, CYP1B1, CCN1, CCR5, MAP3K7, ACTR3, ENTPD1, POSTN, ABCC2, IL18, FOS, NPNT, TNFRSF1B, FOXP1, SFRP1, GPD1, CHI3L1, ARHGEF2, CSF1R, ASAH1, ADAMTS12, THBS1, ZFP36L2, ZFP36L1, CCL7, CCL6, CCL2, HAS2, RIPK1, GBP2, PCK1, APOB, XDH, GBP3, PCK2, VCAM1, CCL21, NOS2, KCNJ11, NR1D1, GFER, KLF2, NFKBIA, COL1A1, FABP4, CCL26, BCL2L1	1.74892	0.200439	0.00545583	0.00538312
GOTERM_BP_DIRECT	GO:0071346	cellular response to type II interferon	34	0.92947	0.00373005	CFH, ATL3, STXBP1, AQP4, CAPG, AIF1, ACTG1, ICAM1, SLK, CCL7, CCL6, MYC, MRC1, CASP1, CCL2, SIRPA, FLNB, GBP2, RAB11FIP5, GBP3, ACTR3, GBP7, CCL21, NOS2, IL18, RT1-HA, MYO1C, ZYX, IRF8, CALM3, VIM, CD47, TLR4, CCL26	1.63836	1	0.176846	0.174489
GOTERM_BP_DIRECT	GO:0071305	cellular response to vitamin D	10	0.273373	0.0202191	PDIA3, ITGB1, SFRP1, NOS2, ADAMTS1, FES, PTN, ATP2B1, LTBP1, GDAP1	2.32011	1	0.470472	0.464201
GOTERM_BP_DIRECT	GO:0071294	cellular response to zinc ion	9	0.246036	0.0120234	GABRB3, GLRA1, MT1-PS3, GRIN2A, MT2A, GLRA3, TSPO, MT1, MT3	2.6847	1	0.349311	0.344656
GOTERM_BP_DIRECT	GO:0021692	cerebellar Purkinje cell layer morphogenesis	4	0.109349	0.014302	CNTNAP2, COQ8B, ATP2B2, SPTBN2	6.26431	1	0.39055	0.385345
GOTERM_BP_DIRECT	GO:1902476	chloride transmembrane transport	26	0.710771	0.0356526	GABRB3, CLIC4, SLC1A3, SLC4A2, GABRR3, GLRA1, GABRR2, BEST4, GLRA3, UCP2, CLCA2, GABRE, CLIC2, CLCA5, CLIC1, SLC12A7, CLCA4, SLC12A4, SLC12A1, ANO6, ANO2, CLCN5, CLCN4, NMUR2, SLC26A9, CLCA4L	1.49424	1	0.602896	0.594861
GOTERM_BP_DIRECT	GO:0042632	cholesterol homeostasis	29	0.792783	0.00254367	ERRFI1, SCARB1, HPN, MTTP, PCSK9, HMGCR, LIMA1, LIPC, MED13, TSPO, APOE, APOB, LDLR, GPIHBP1, ABCA1, DGAT2, EPHX2, IL18, APOA4, NR1D1, CYP7B1, CYP39A1, FABP3, FABP4, SOAT1, ALMS1, LAMTOR1, CD24, ABCG1	1.76374	1	0.140994	0.139114
GOTERM_BP_DIRECT	GO:0008203	cholesterol metabolic process	22	0.601422	0.0242705	ABCA1, ERRFI1, APP, LRP1, FECH, PCSK9, APOA4, DHCR24, HNF1A, CYP7B1, CYP27A1, APON, LIMA1, LIPC, SOAT1, LEP, FDXR, PMP22, APOE, APOB, LDLR, ABCG1	1.62135	1	0.508074	0.501303
GOTERM_BP_DIRECT	GO:0030301	cholesterol transport	10	0.273373	0.015644	ABCA1, SCARB1, MSR1, STARD3, LIPC, ABCA8, PDZK1, APOB, LDLR, ABCG1	2.40935	1	0.40165	0.396296
GOTERM_BP_DIRECT	GO:0015871	choline transport	7	0.191361	0.00192659	SLC44A5, SLC5A7, SEC14L1, SLC44A1, SLC44A2, SLC22A2, SCN4A	4.38501	1	0.121046	0.119433
GOTERM_BP_DIRECT	GO:0002062	chondrocyte differentiation	19	0.51941	0.031518	OSR2, TGFB1, WNT2B, WNT5B, IHH, IFT80, WNT9A, CHRDL2, ADAMTS12, HSPG2, SLC39A14, PTHLH, FOSL2, RUNX1, HOXA11, COL3A1, CCN2, TGFBI, FGFR1	1.65308	1	0.559934	0.552471
GOTERM_BP_DIRECT	GO:0035988	chondrocyte proliferation	8	0.218699	0.0115931	ERRFI1, GRN, MMP14, GOLGB1, IHH, CCN2, FOSL2, DDR2	2.94791	1	0.347254	0.342625
GOTERM_BP_DIRECT	GO:0060294	cilium movement involved in cell motility	10	0.273373	0.00882842	DYNC2H1, DNAH12, DNAH11, DNAH17, DNAH7, DNAH5, TEKT3, DNAH9, TEKT5, CFAP54	2.61013	1	0.285078	0.281278
GOTERM_BP_DIRECT	GO:0032922	circadian regulation of gene expression	20	0.546747	0.0355235	KDM5A, EGR1, CAVIN3, MYCBP2, KDM8, BHLHE41, RORC, HNRNPU, CSNK1E, NR1D1, AHR, NR0B2, NPAS2, CIART, PER1, PER3, NAMPT, ID1, PPARA, BMAL1	1.60623	1	0.602896	0.594861
GOTERM_BP_DIRECT	GO:0007623	circadian rhythm	36	0.984144	0.00759573	MTTP, RORC, BHLHE41, ADCY1, EGFR, ACTB, NPAS2, ACTG1, LIPC, MAT2A, NFIL3, ERBB3, NAMPT, NDUFA9, PDIA3, EGR1, SFTPB, NOS2, ADIPOQ, IGF1, NR1D1, CYP7B1, NR0B2, FOSL2, SETX, SLC9A3, F7, PER1, NFILZ, PER3, ACTBL2, LEP, COL6A1, ID1, AGRN, BMAL1	1.54462	1	0.268181	0.264607
GOTERM_BP_DIRECT	GO:0032964	collagen biosynthetic process	8	0.218699	0.000475854	COL1A1, RCN3, GPR162, COL5A1, SERPINH1, P3H3, TRAM2, FOSL2	4.55586	0.974734	0.0491364	0.0484815
GOTERM_BP_DIRECT	GO:0030574	collagen catabolic process	11	0.300711	0.035209	MRC2, MMP14, ADAM15, CTSL, CTSK, MMP2, MMP17, MMP19, MMP10, CTSS, CTSB	2.02669	1	0.602896	0.594861
GOTERM_BP_DIRECT	GO:0030199	collagen fibril organization	24	0.656096	2.37912e-05	COL18A1, FKBP10, ANXA2, COL14A1, COL11A1, DPT, ANTXR2, ADAMTS12, LOXL1, TGFBR1, LOXL2, COL1A1, COL3A1, ADAMTS2, COL1A2, LOX, COL5A1, COL5A2, COL6A1, SERPINH1, NF1, CYP1B1, VIPAS39, DDR2	2.50572	0.167948	0.00471433	0.00465149
GOTERM_BP_DIRECT	GO:0032963	collagen metabolic process	8	0.218699	0.0224657	TGFBR3, GPR162, COL1A2, COL6A1, ID1, VIPAS39, P3H3, FOSL2	2.6376	1	0.489056	0.482538
GOTERM_BP_DIRECT	GO:0038063	collagen-activated tyrosine kinase receptor signaling pathway	7	0.191361	0.0154979	COL1A1, COL4A2, SYK, TSPAN9, COL4A1, COL4A5, DDR2	3.13215	1	0.40165	0.396296
GOTERM_BP_DIRECT	GO:0006958	complement activation, classical pathway	13	0.355385	0.0189763	C1QB, C1QA, C1S, C1R, C8B, C4B, C4A, C7, C1QBP, SERPING1, MASP2, CFB, C1QC	2.0359	1	0.455431	0.449361
GOTERM_BP_DIRECT	GO:0030866	cortical actin cytoskeleton organization	10	0.273373	0.0395836	FMNL3, FMNL1, FMNL2, ROCK1, EPB41L1, EPB41L2, CAVIN3, RAB13, NCKAP1L, LLGL2	2.0881	1	0.652243	0.64355
GOTERM_BP_DIRECT	GO:0019221	cytokine-mediated signaling pathway	35	0.956807	0.0145226	CSF1R, CNTFR, TRAF3IP2, IL5RA, CSF2RB, PIK3R1, PIRB, EDA2R, IL27RA, GHR, NFKBIZ, CCL2, JAK2, IL6R, DUOX2, SH2B2, CCR2, IL4R, IFNGR1, IL1R1, IL18, IRAK3, OSMR, LILRB3, F3, LILRB4, TNFRSF1A, IL22RA1, KLF6, FER, IL6ST, MYD88, CRLF1, CD44, PF4	1.4915	1	0.393791	0.388543
GOTERM_BP_DIRECT	GO:0007010	cytoskeleton organization	35	0.956807	0.00425211	ROCK1, MAST2, FITM2, ADD3, SYNE3, PVR, FGD4, TUBA1C, TUBB5, TUBA1A, CCL7, DPYSL2, CFL1, CCL2, SIRPA, SH3BGRL3, BSN, WASF3, SH3D19, PACSIN1, SPTBN2, CAP1, MICAL3, CDC42BPA, CFAP410, TUBA4A, FMNL3, ARHGAP10, FMNL2, DLC1, PHIP, RHOU, DOCK2, BRWD1, TUBA8	1.61214	1	0.195597	0.19299
GOTERM_BP_DIRECT	GO:0006952	defense response	16	0.437397	0.0135797	RGD1559575, STAT3, CYBB, IFI47, SSC5D, LSP1, TNFRSF1A, CST3, MFHAS1, HSF1, CASP1, NOX4, CCR5, FCGR2B, DUOX2, PF4	1.92748	1	0.379685	0.374624
GOTERM_BP_DIRECT	GO:0042742	defense response to bacterium	38	1.03882	0.0235232	COLEC12, NOTCH2, SHC1, LYZ2, STAB2, HP, NOD1, TREM2, MILL1, LPO, DEFB22, PLAC8, ADAMTS4, CASP7, RNF213, BPIFA2, DEFB36, STAB1, CASP4, CASP1, GBP2, CCR5, FCGR1A, MAP3K7, GBP7, FCER1G, SYK, NOS2, SERPINB9, MPEG1, TNFRSF1A, MAVS, NAGK, SLC9A9, IRF8, BPI, TAB2, MYD88	1.41693	1	0.502175	0.495482
GOTERM_BP_DIRECT	GO:0032497	detection of lipopolysaccharide	5	0.136687	0.00740093	SCARB1, CASP4, LY96, TREM2, TLR4	5.22025	1	0.264789	0.26126
GOTERM_BP_DIRECT	GO:0003006	developmental process involved in reproduction	5	0.136687	0.00740093	CBX7, CSF1, STXBP1, ALPL, PPP1R9B	5.22025	1	0.264789	0.26126
GOTERM_BP_DIRECT	GO:0006974	DNA damage response	69	1.88628	0.025	TOP2A, CDKN1A, BTG2, SMG1, CCNK, MCM7, RIF1, FBH1, MCM9, NIPBL, HELB, STK11, PAXX, MYC, ZFP385A, CASP3, C1QBP, MACROD1, NEK1, DGCR8, MTREX, TP63, VAV3, SHPRH, ENDOG, NSMCE1, RAD23A, DYNLL1, PRAP1, SPIDR, FOXP1, TRAIP, PSME4, FLYWCH1, MTFR2, SGK1, NFAT5, USP10, UBA6, MILL1, CBL, NPAS2, PAK1, STK38, PMS2, TP53BP1, MORC2, UBQLN4, MCL1, LYN, SLF1, SLF2, GADD45A, XRCC2, DELE1, NFATC2, FBXO31, FANCF, S…	1.27504	1	0.520754	0.513814
GOTERM_BP_DIRECT	GO:0006351	DNA-templated transcription	21	0.574084	0.0243255	SMAD1, DIDO1, CEBPD, NFATC2, GTF2H2, INO80, KLF4, FOXP3, CBFA2T3, MLF1, NR4A2, CCNA2, COL4A2, MYC, TOPAZ1, TCEA3, POLR2E, TCEANC2, HOXC9, TAF4, SCAI	1.64438	1	0.508074	0.501303
GOTERM_BP_DIRECT	GO:0048251	elastic fiber assembly	6	0.164024	0.0305998	MFAP4, COL3A1, EFEMP2, LOX, ELN, EMILIN1	3.13215	1	0.559934	0.552471
GOTERM_BP_DIRECT	GO:0030326	embryonic limb morphogenesis	20	0.546747	0.00505171	NOTCH2, DYNC2H1, PRRX1, ZBTB16, DLX6, WDR19, LEF1, LRP4, HNF1A, TBX5, DKK1, HOXC10, LRP6, HOXA11, CYP26B1, FRAS1, ALDH1A2, SALL4, TP63, FGFR1	1.92748	1	0.216887	0.213996
GOTERM_BP_DIRECT	GO:0001892	embryonic placenta development	10	0.273373	0.0481428	RTL1, SPINT1, CITED2, EPAS1, SP3, HSF1, IGF2, PKD2, SLC8A1, EGFR	2.02074	1	0.714103	0.704586
GOTERM_BP_DIRECT	GO:0001958	endochondral ossification	12	0.328048	0.0312512	COL1A1, CSGALNACT1, MMP14, CBS, NAB2, SIK3, ALPL, IFT80, TEK, HSPG2, PTHLH, BMP6	1.9782	1	0.559934	0.552471
GOTERM_BP_DIRECT	GO:0006897	endocytosis	47	1.28486	9.58754e-05	APP, USP33, STON1, STAB2, LRP4, SNX10, ARRB1, SNX33, PIK3C2A, FNBP1L, GHR, MRC2, DPYSL2, MYO6, REPS2, ATP6V1H, WASF2, EPS15, LDLR, ATP9B, ATP9A, SCARA5, USP20, FNBP1, WDR72, TBC1D2B, CSNK1E, SORL1, DNM1, EPN1, MIB1, DNM2, MYO1D, DNM3, MYO1E, MYO1B, CLCN5, EHD4, MYO1C, MYO1A, RHOJ, UNC119, RHOU, MYO1F, CSNK1G1, PICALM, BCL2L1	1.76301	0.523344	0.0151209	0.0149194
GOTERM_BP_DIRECT	GO:0035987	endodermal cell differentiation	13	0.355385	0.00609898	ITGB5, COL11A1, MMP2, COL12A1, FN1, LAMB1, MMP14, COL4A2, COL6A1, COL8A1, MYH9, ITGA7, ITGAV	2.32674	1	0.247115	0.243821
GOTERM_BP_DIRECT	GO:0016197	endosomal transport	18	0.492072	0.0176404	WASHC4, ABCA1, ARHGAP1, HTT, RASSF9, SNX33, CORO1C, SNX1, CALY, MYO5B, ALMS1, RAB13, REPS2, TOM1, ANKFY1, LAMTOR1, EPS15, PICALM	1.7898	1	0.432777	0.427009
GOTERM_BP_DIRECT	GO:0034058	endosomal vesicle fusion	6	0.164024	0.0305998	SAMD9L, RAB4B, SAMD9, VPS8, VPS41, ANKFY1	3.13215	1	0.559934	0.552471
GOTERM_BP_DIRECT	GO:0043542	endothelial cell migration	13	0.355385	0.0230368	CCBE1, STARD13, PLEKHG5, PRKX, FSTL1, PTK2, TGFBR1, LOXL2, ZEB2, FAP, CYP1B1, CDH13, PRSS3	1.98624	1	0.497287	0.490659
GOTERM_BP_DIRECT	GO:0001935	endothelial cell proliferation	13	0.355385	0.0189763	SCARB1, NOS2, PRKX, TGFBR1, LOXL2, ERN1, FGF7, MMP14, ZEB2, NF1, COL8A1, TEK, CD34	2.0359	1	0.455431	0.449361
GOTERM_BP_DIRECT	GO:0007167	enzyme-linked receptor protein signaling pathway	7	0.191361	0.0417569	SYK, LRP1, MUSK, AXL, LRP4, JAK2, AGRN	2.57942	1	0.658566	0.649788
GOTERM_BP_DIRECT	GO:0007173	epidermal growth factor receptor signaling pathway	16	0.437397	0.0308217	ERRFI1, EGF, SHC1, PTPN11, IQGAP1, EGFR, PTK2, FAM83G, EFEMP1, FAM83E, ERBB3, PLCE1, PTK2B, PLCG1, SPG21, HBEGF	1.7584	1	0.559934	0.552471
GOTERM_BP_DIRECT	GO:0001837	epithelial to mesenchymal transition	15	0.41006	0.0256711	DDX17, CUL7, TGFB1, ROCK1, LEF1, TGFBR1, LOXL2, TGFBR2, TGFBR3, EPB41L5, WNT11, FLNA, NCAM1, FGFR2, FGFR1	1.84244	1	0.530655	0.523582
GOTERM_BP_DIRECT	GO:0070371	ERK1 and ERK2 cascade	17	0.464735	0.0270761	CNTNAP2, OXTR, EGF, NOD1, YWHAZ, F3, ZFP36L2, ZFP36L1, CD2AP, MYC, TBC1D10C, GRB10, CTSH, SPRY1, ITGAV, TLR4, FGFR2	1.74579	1	0.540683	0.533476
GOTERM_BP_DIRECT	GO:0051649	establishment of localization in cell	51	1.3942	0.00125562	RAB3A, SLC40A1, SNX10, AQP4, PKD2, AQP3, RABGEF1, CYSLTR1, AP1S2, ANXA7, PRIMA1, APOBEC1, SYK, PRKCE, PLA2G4A, ANO6, BHLHA15, ANO2, C1QTNF12, ULK1, CFAP54, SCN4B, TRARG1, SLC24A2, KCNE2, SLC22A5, DNAH5, STXBP1, MTTP, ATP1A4, CACNA1B, DNAH9, CORO1A, DPCD, LRRC52, ABR, P2RY2, APOB, LDLR, ASIC3, PDZD7, STRA6, ABCA1, MSR1, ATP2B2, MERTK, USH2A, PINK1, AXL, FCGR2B, MON1A	1.55087	0.999939	0.0951316	0.0938636
GOTERM_BP_DIRECT	GO:0097368	establishment of Sertoli cell barrier	6	0.164024	0.000537196	ITGB1, RAB13, FLNA, ARID4A, ARID4B, ICAM1	6.26431	0.984276	0.0512525	0.0505694
GOTERM_BP_DIRECT	GO:0061436	establishment of skin barrier	14	0.382723	0.034272	ELOVL1, KRT1, IL18, GRHL3, KLF4, GRHL1, GAK, UGCG, CYP26B1, CYSRT1, NFKBIZ, ALOXE3, TP63, PLEC	1.82709	1	0.599182	0.591196
GOTERM_BP_DIRECT	GO:0001768	establishment of T cell polarity	5	0.136687	0.0264089	CYP26B1, CCL21, TRAF3IP2, MYH9, DOCK2	3.91519	1	0.531938	0.524848
GOTERM_BP_DIRECT	GO:0044849	estrous cycle	12	0.328048	0.0374492	EGR1, OXTR, ANXA1, ERBB2, CYP1B1, GNRH1, HAS2, ADRB2, PTN, ETS1, CLU, AZIN1	1.92748	1	0.626423	0.618074
GOTERM_BP_DIRECT	GO:0097194	execution phase of apoptosis	8	0.218699	0.0224657	CASP7, AIFM3, CASP8, TAOK1, CASP3, NFKBIZ, CFLAR, CIDEC	2.6376	1	0.489056	0.482538
GOTERM_BP_DIRECT	GO:0006887	exocytosis	28	0.765446	0.0162344	RAB3A, EXOC3L4, STXBP1, WIPF3, TNFAIP2, DOC2G, ARHGAP44, RIMS4, PAK1, SCRN1, STXBP5, RAB8B, RPH3AL, KCNB1, ANXA4, EXOC6B, MICAL3, RAB27A, MYO5A, RAB27B, RAB3IL1, SYTL5, SRCIN1, SYTL4, SYTL2, RAB13, EXOC3, LLGL2	1.56608	1	0.406467	0.40105
GOTERM_BP_DIRECT	GO:0030198	extracellular matrix organization	64	1.74959	2.17468e-10	COL18A1, APP, COL16A1, OLFML2B, ECM2, ELN, COL12A1, ADAMTSL1, ADAMTS4, LGALS3, ADAMTS2, ADAMTSL5, ADAMTS1, ADAMTSL2, EMILIN1, CCN1, ADAMTS8, ADAMTS9, CSGALNACT1, PDGFRA, POSTN, MMP2, NPNT, HSPG2, MMP10, ADAMTS20, MMP14, CCDC80, SPINT1, COL4A2, COL4A1, COL6A1, MMP17, COL8A1, VWA1, COL4A5, MMP19, MATN3, COL15A1, IDUA, COL11A1, NID1, ADAMTS12, COL19A1, ADAMTS10, ADAMTS16, ADAMTS15, ABI3BP, WNT3A, FN…	2.23975	1.68059e-06	4.20149e-07	4.14549e-07
GOTERM_BP_DIRECT	GO:0060325	face morphogenesis	12	0.328048	0.0444562	COL1A1, PDGFRA, TCF7L2, SGPL1, NIPBL, TGFB1, MMP2, LEF1, PTPN11, DKK1, LRP6, STRA6	1.87929	1	0.6684	0.659491
GOTERM_BP_DIRECT	GO:0045444	fat cell differentiation	29	0.792783	0.00185783	CNTNAP2, RNASEL, STEAP4, CEBPD, DYSF, RETN, METRNL, LRP6, NIPBL, GRK5, AP1S2, LRRC8C, BBS7, CCR5, ALOXE3, OSBPL8, BBS1, TCF7L2, GPX1, WNT3A, EIF2AK3, KLF4, PTK2, FOSL2, NR4A2, MAFB, VIM, PLCB1, ZFPM2	1.79866	0.999999	0.12065	0.119042
GOTERM_BP_DIRECT	GO:0006635	fatty acid beta-oxidation	23	0.628759	5.48503e-06	ABCD2, ACADVL, CPT1A, ECHS1, ACAA2, ECI1, ACAT2L1, ADIPOQ, ECH1, ECI3, ACAA1A, HSD17B10, ACAT1, HADHA, FABP3, ACOX2, EHHADH, LEP, ECHDC1, ECHDC2, ACADM, HADH, ACADS	2.77075	0.0415026	0.00146167	0.00144218
GOTERM_BP_DIRECT	GO:0033539	fatty acid beta-oxidation using acyl-CoA dehydrogenase	7	0.191361	0.00635042	GCDH, ACADVL, ALDH2, IVD, ETFA, ACADM, ACADS	3.65418	1	0.247115	0.243821
GOTERM_BP_DIRECT	GO:0009062	fatty acid catabolic process	7	0.191361	0.0311108	ACADVL, ACOT8, ACOT7, PCCA, LEP, PCCB, LPIN2	2.74063	1	0.559934	0.552471
GOTERM_BP_DIRECT	GO:0006631	fatty acid metabolic process	27	0.738108	0.0113854	ASAH1, AOAH, ACNAT1, HSD17B10, SGPL1, LIPC, SC5D, GPAT2, CPT1A, ACOT7, MECR, ACSL1, ECH1, ACSL5, ACSF3, GNPAT, FABP3, AMACR, FABP4, ACOX2, ACOT2, CYP1A1, ACOT1, ECHDC3, PPARA, CRAT, ACOT3	1.62631	1	0.343859	0.339276
GOTERM_BP_DIRECT	GO:0007565	female pregnancy	35	0.956807	0.0424724	OXTR, HPGD, HFE, AQP4, ADRB2, ETS1, CUZD1, THBD, RXRA, CALD1, ERBB2, NAMPT, CAPN2, CD38, CORIN, SLC38A1, TGFB1, ABCC2, ACE, SPHK2, MMP2, IGFBP2, IGF2, FOS, IGF1, CP, EPN1, FOSL2, SFRP4, LEP, FOSB, GNRH1, MAGED2, FGFR1, PLEC	1.37894	1	0.660603	0.651798
GOTERM_BP_DIRECT	GO:0009566	fertilization	19	0.51941	0.00808051	TDRKH, BBS1, CLIC4, IFTAP, RAD21L1, KLHL10, TDRD9, ATP1A4, FNDC3A, PARK7, PCSK4, NELL2, TDRD12, RIMBP3, TSSK4, APOB, NECTIN3, DUOX2, BCL2L1	1.88923	1	0.277539	0.273839
GOTERM_BP_DIRECT	GO:0048041	focal adhesion assembly	12	0.328048	0.00636334	CTTN, ACTN3, PEAK1, DLC1, ACTN1, TAOK2, RHPN1, STON1, PTK2B, SORBS1, PTPRK, FERMT2	2.42489	1	0.247115	0.243821
GOTERM_BP_DIRECT	GO:0030900	forebrain development	26	0.710771	0.0356526	TOP2B, APP, NOTCH3, ITGAM, CNP, CHRD, ARHGAP35, LRP6, NDST1, SOX3, TTC21B, FYN, CCR5, DYNC2H1, APAF1, ATRX, MAPK8IP3, DKK1, DCLK1, FOXP1, MYO1D, GNAO1, TYROBP, ZEB1, ALDH1A2, DLC1	1.49424	1	0.602896	0.594861
GOTERM_BP_DIRECT	GO:0021943	formation of radial glial scaffolds	5	0.136687	0.00282511	ITGB1, ARL13B, LEF1, FLNA, LRP6	6.26431	1	0.148588	0.146607
GOTERM_BP_DIRECT	GO:0010467	gene expression	65	1.77693	0.00139277	ERRFI1, CNTNAP2, RTL1, TRAF3IP2, ECE1, TCIRG1, LAMC1, PTBP1, TUBA1A, EDNRB, NFKBIZ, HOXA3, GRB10, SVEP1, ITGB6, IKBKE, DDX17, ADIPOQ, TCF12, IFT80, ACTN4, FOXP3, CD2AP, INF2, COL6A1, LTB, SHANK3, TLR4, PLEC, RTN2, CRB1, CFH, EPAS1, CHRD, WNT8B, RASAL2, RXRA, BRINP1, VPS54, FYN, DMD, APOE, ASCC3, IL33, TGFB1, STAT3, HPS1, NFATC2, GRHL3, KLF4, SOD1, FOSL2, NR4A2, COL3A1, MAFB, NPHS1, LRIT3, NOX4, B…	1.45943	0.999979	0.0981234	0.0968156
GOTERM_BP_DIRECT	GO:0008347	glial cell migration	6	0.164024	0.0433392	VCAN, FN1, CCL2, TSPO, CSPG4, MATN2	2.89122	1	0.660603	0.651798
GOTERM_BP_DIRECT	GO:0042593	glucose homeostasis	33	0.902132	0.0418561	PRKAA2, PDE3B, PTPRJ, PRCP, DBH, PARK7, STK11, PCK1, PDK2, TCF7L2, RPH3AL, GK, KCNB1, CDKN2A, DHPS, STAT3, ADIPOQ, PTPN11, DUSP29, HNF1A, BHLHA15, SLC8B1, FOSL2, POMC, KLF7, RBP4, FABP5, LEP, ALMS1, DMXL2, RAB13, PFKM, FBN1	1.39677	1	0.658786	0.650005
GOTERM_BP_DIRECT	GO:0006006	glucose metabolic process	21	0.574084	0.0440993	CBR2, ERRFI1, TCF7L2, G6PD, CPT1A, TPI1, H6PD, KCNJ11, ADIPOQ, IGF2, PIK3R1, OMA1, NISCH, SERP1, FABP5, MYC, LEP, PGM2, PCK1, PGM1, FBN1	1.54765	1	0.6684	0.659491
GOTERM_BP_DIRECT	GO:0006071	glycerol metabolic process	7	0.191361	0.0154979	COQ2, DGAT2, GK, MYOF, DYSF, PLA2G4A, GK2	3.13215	1	0.40165	0.396296
GOTERM_BP_DIRECT	GO:0005978	glycogen biosynthetic process	8	0.218699	0.0493893	EPM2A, GYS2, GYS1, PHKG1, PGM2, NHLRC1, NR1D1, ACADM	2.27793	1	0.724251	0.714598
GOTERM_BP_DIRECT	GO:0005977	glycogen metabolic process	14	0.382723	0.00575536	EPM2A, PYGB, TCF7L2, GSK3A, GAA, PHKB, PYGM, GYS2, GYS1, PPP1R1A, PHKG1, NHLRC1, IL6ST, STK40	2.24872	1	0.241725	0.238504
GOTERM_BP_DIRECT	GO:0046487	glyoxylate metabolic process	4	0.109349	0.0315173	GRHPR, MGAT4A, HYI, HOGA1	5.01144	1	0.559934	0.552471
GOTERM_BP_DIRECT	GO:0007030	Golgi organization	28	0.765446	0.0113803	PI4K2B, CUL7, UBXN2B, ATL3, UBXN2A, RAB1B, HTT, ATP8B5P, VPS51, FAM174B, TMED3, RAB6B, TMED4, DYNC2H1, ATP8B4, HACE1, ATP8B2, ATP8B1, TANGO2, COG3, BHLHA15, CIT, VMP1, GAK, RAB30, TBC1D20, GORASP1, ZW10	1.60918	1	0.343859	0.339276
GOTERM_BP_DIRECT	GO:0060396	growth hormone receptor signaling pathway	5	0.136687	0.0264089	GHR, STAT3, PIK3R1, JAK2, PTK2	3.91519	1	0.531938	0.524848
GOTERM_BP_DIRECT	GO:0007507	heart development	89	2.43302	9.29772e-07	ACVRL1, IFITM3, CDKN1A, IFITM1, NRP2, OXTR, IFITM2, SPARC, ODAD2, CDKN1B, TRAF3IP2, CITED2, PTPRJ, ECE1, PKD2, GYS1, NDST1, NIPBL, CASP7, GJA1, CASP8, TBC1D32, MB, RPS6KA2, CASP3, SALL4, SH3PXD2B, BBS7, ACADM, PITX2, DYNC2H1, MYOCD, PBRM1, IFT140, MMP2, HEG1, PAX3, KCNAB1, TGFBR1, FOXP1, TGFBR2, ADAM19, VCAN, RBP4, MTHFD1, LOX, TNNT2, COL6A1, ALPK3, PPARA, ZFPM2, SLC25A4, CALCRL, SHC1, DNAH5, SRI…	1.6593	0.00715953	0.000378173	0.000373132
GOTERM_BP_DIRECT	GO:0002244	hematopoietic progenitor cell differentiation	27	0.738108	0.0128928	TOP2A, SAMD9L, CEBPD, TNFRSF13B, CITED2, DOCK7, ADAR, STON2, TMEM143, DACT2, ZSWIM9, SIRPA, TENT2, HERC6, HEATR9, LYN, PDGFRA, TGFB1, FST, PRRC2C, AP3B1, EML1, PYGO1, KITLG, SFRP1, CDK6, PTPRC	1.61082	1	0.367659	0.362758
GOTERM_BP_DIRECT	GO:0006783	heme biosynthetic process	8	0.218699	0.016402	ALAD, PGRMC1, SLC25A39, ABCB10, FECH, HMBS, CPOX, HNF1A	2.78414	1	0.406467	0.40105
GOTERM_BP_DIRECT	GO:0048034	heme O biosynthetic process	5	0.136687	0.0416267	ALAD, FECH, HMBS, CPOX, COX10	3.48017	1	0.658566	0.649788
GOTERM_BP_DIRECT	GO:0030097	hemopoiesis	21	0.574084	0.049151	LYN, CSF1R, WNT3A, EPAS1, TXNRD2, ZBTB16, TET2, CRIP2, SPTB, ZFP36L2, RUNX1, MYO1E, PINK1, SFRP1, SGPL1, CDK6, PGM3, TEK, CD34, CCR2, PICALM	1.52966	1	0.724251	0.714598
GOTERM_BP_DIRECT	GO:0097284	hepatocyte apoptotic process	8	0.218699	0.0388614	CASP8, DNMT3A, ADAR, BID, STK4, PIK3CG, STK3, BCL2L1	2.3864	1	0.644301	0.635713
GOTERM_BP_DIRECT	GO:0034113	heterotypic cell-cell adhesion	14	0.382723	0.000508523	ITGB1, VCAM1, ITGAM, PARVA, NFASC, PTPRC, ITGAD, NINJ1, ITGA7, SIRPA, ITGAV, MADCAM1, CD47, CD200	2.82904	0.980373	0.0510373	0.050357
GOTERM_BP_DIRECT	GO:0034375	high-density lipoprotein particle remodeling	7	0.191361	0.0224036	SCARB1, LIPC, PLA2G3, APOA4, APOE, PLTP, ABCG1	2.92334	1	0.489056	0.482538
GOTERM_BP_DIRECT	GO:0042445	hormone metabolic process	8	0.218699	0.0299154	GHR, BBS1, ACE, LEP, HTT, PTPN11, DUOX2, DDO	2.50572	1	0.559934	0.552471
GOTERM_BP_DIRECT	GO:0002376	immune system process	16	0.437397	0.000142416	SYK, C1R, HP, AHR, IFI30, ETS1, PTMS, BAG6, MAVS, RHOT1, IRF3, INPP5D, IRF8, ATM, MAP3K8, IDO1	2.86368	0.667353	0.0186541	0.0184055
GOTERM_BP_DIRECT	GO:0001701	in utero embryonic development	80	2.18699	0.000830427	ACVRL1, ITGB1, CNTNAP2, FKBP10, CDKN1A, CCNK, CITED2, KDM8, IHH, KEAP1, YBX1, CMIP, GJA1, SH3PXD2A, MYC, SALL4, PITX2, PDGFRB, SLC34A2, PDGFRA, ENDOG, HEG1, ATP11A, PDZK1, MAPK8IP3, TGFBR1, EPN1, MTSS1, TANC2, TGFBR2, RUNX1, TGFBR3, SLC5A7, RCN1, ADCY9, KIFBP, ZFP42, MYH9, ZFPM2, MYH6, LY6E, HCN4, NOTCH2, YTHDC1, SRSF1, CHRD, EPB41L5, BCL2L11, RXRA, MAN2A1, P2RY2, HSF1, VPS54, PLCG1, SLC25A20, AP…	1.42371	0.998372	0.071306	0.0703556
GOTERM_BP_DIRECT	GO:0006954	inflammatory response	73	1.99563	0.00251684	CNTNAP2, CXCL9, NRROS, TRAF3IP2, CSF1, TUSC2, TCIRG1, PARK7, C4B, C4A, NDST1, CYP26B1, NFKBIZ, CCRL2, ITGB6, CCR5, MAP3K7, CCR2, ANXA1, PARP4, IL1R1, IL18, CYBB, AP3B1, MIF, TNFRSF1B, FOXP3, TNFRSF1A, CD2AP, COL6A1, NINJ1, TLR8, CHI3L1, TLR7, CD47, TLR4, CD44, TLR13, IDO1, PXK, CFH, NOD1, LIAS, THBS1, AIF1, KNG1, CCL7, CCL6, HRH4, NLRP3, CCL2, DMD, CD14, SMAD1, VCAM1, TGFB1, CCL21, NOS2, STAT3, H…	1.39419	1	0.140994	0.139114
GOTERM_BP_DIRECT	GO:0048839	inner ear development	21	0.574084	0.0140912	PDGFRB, C1QB, PDGFRA, NHERF2, TGFB1, CDKN1B, SPARC, JAG1, CEBPD, PCDH15, PTPN11, ATP2B2, IGF1, CYS1, BMPER, GJB6, MYO6, MNDA, IGFBP7, DUOX2, STOX1	1.73093	1	0.387534	0.382369
GOTERM_BP_DIRECT	GO:0042472	inner ear morphogenesis	19	0.51941	0.0404842	PRRX1, WNT3A, DLX6, COL11A1, FZD6, USH1C, FOXI1, ATP2B2, CELSR1, ALDH1A3, ABR, TMIE, MAFB, USH1G, MYO6, CHRNA10, FGFR2, FGFR1, ATP6V1B1	1.6084	1	0.658566	0.649788
GOTERM_BP_DIRECT	GO:0048009	insulin-like growth factor receptor signaling pathway	11	0.300711	0.042472	GHR, ATXN1, SHC1, COL6A1, IGF2, EIF2AK3, GRB10, IGF1, PIK3R1, PLCB1, IGF2R	1.96878	1	0.660603	0.651798
GOTERM_BP_DIRECT	GO:0033622	integrin activation	6	0.164024	0.0204959	COL16A1, KRIT1, FN1, CD24, FERMT2, FERMT3	3.41689	1	0.470472	0.464201
GOTERM_BP_DIRECT	GO:0007229	integrin-mediated signaling pathway	40	1.09349	2.61866e-07	ITGB1, LAMA5, SEMA7A, ITGAM, ITGB5, PTN, ADAMTS10, PRAM1, ADAMTS16, ADAMTS15, CTNNA1, PTK2B, ITGAV, MADCAM1, ITGB6, CCN2, ADAMTS9, VAV3, FYB1, FCER1G, SYK, FN1, PTPN11, GAB2, PTK2, COL3A1, ADAM17, TYROBP, TEC, ADAM15, ITGAD, ADAM1A, ZYX, ITGBL1, ADAM9, ITGA7, CD47, FERMT2, ITGB3BP, FERMT3	2.32011	0.00202165	0.000155669	0.000153594
GOTERM_BP_DIRECT	GO:0070498	interleukin-1-mediated signaling pathway	8	0.218699	0.0493893	NFKBIA, EGR1, IL1R1, TNIP2, IRAK3, PLCB1, MAP3K7, MYD88	2.27793	1	0.724251	0.714598
GOTERM_BP_DIRECT	GO:0006874	intracellular calcium ion homeostasis	28	0.765446	0.0307759	SLC24A2, RYR1, STOML2, ATP2A1, PYGM, TCIRG1, ATP2C2, GRIK2, PKD2, SLC8A1, RYR3, NPPC, SPP1, CCL2, VPS54, ANXA7, APOE, PGM1, CCR2, TGFB1, ATP2B4, ATP2B2, ATP2B1, SLC8B1, RGN, CASQ2, ATP13A5, ATP13A3	1.48645	1	0.559934	0.552471
GOTERM_BP_DIRECT	GO:0035556	intracellular signal transduction	109	2.97977	0.000324904	CBLB, MYLK3, NRBP2, ZFP36, STK11, EDNRB, RPS6KA2, AKT3, PLCE1, CCN2, STK32A, MAP3K4, PDGFRB, PRKCI, GUCY1A1, PRKCH, WSB1, IGFBP4, PRKCE, ADCY9, PRKD3, DGKQ, DDIT4, BTK, SIK3, TSSK5, TSSK6, SIK1, TSSK4, DGKH, NOTCH2, SHC2, NPR1, SHC1, PLD1, STK4, PLD2, STK3, ABR, INPP5D, STK38, HMOX1, RIPK1, PLCG1, LYN, IFT122, DCLK1, NET1, DNMBP, PPP1R1A, WNK2, CSPG4, CNTNAP2, MAST2, LRRK1, MCF2L, CASP3, BLNK, JA…	1.37941	0.918834	0.0358694	0.0353913
GOTERM_BP_DIRECT	GO:0006883	intracellular sodium ion homeostasis	10	0.273373	0.0321167	ATP4A, C7, CHP2, SPP1, ATP1A4, SLC1A3, ATP1A2, ATP1B2, SGK1, SLC8A1	2.16011	1	0.566662	0.559109
GOTERM_BP_DIRECT	GO:0035721	intraciliary retrograde transport	8	0.218699	0.0115931	DYNC2H1, DYNC2I2, IFT140, TTC21B, WDR19, TTC21A, IFT122, DYNLL1	2.94791	1	0.347254	0.342625
GOTERM_BP_DIRECT	GO:0001957	intramembranous ossification	5	0.136687	0.0150934	COL1A1, MN1, CTSK, MMP2, AXIN2	4.4745	1	0.40165	0.396296
GOTERM_BP_DIRECT	GO:0030216	keratinocyte differentiation	18	0.492072	0.0359293	CDKN1A, CLIC4, ASAH1, ANXA1, CDKN2A, CFLAR, STK4, WNT16, LATS1, GAK, UGCG, MAFB, CASP3, NFKBIZ, ADAM9, MADCAM1, TP63, PLEC	1.6582	1	0.604928	0.596865
GOTERM_BP_DIRECT	GO:0043616	keratinocyte proliferation	12	0.328048	0.0211029	SLURP2, CDKN1A, ZEB1, CTSL, CDKN2A, FST, NFKBIZ, CDH13, IFT122, IFT80, WNT16, TP63	2.0881	1	0.481071	0.474659
GOTERM_BP_DIRECT	GO:0001822	kidney development	54	1.47622	0.00010437	CDKN1C, TRAF3IP2, CTNND1, PCSK9, PKD2, CYP4A3, CYP26B1, ADAMTS1, TBC1D32, CNTRL, NEK1, PDGFRB, DYNC2H1, APAF1, SERPINF1, TET2, CYS1, TGFBR1, DCN, CD2AP, PYGO1, ALDH1A3, ALDH1A2, MMP17, RGN, ALDH9A1, LAMA5, CFH, HPGD, LEF1, LRP4, GLIS2, BAG6, SGPL1, RIDA, BCL2L11, WNT11, RHPN1, HAS2, STRA6, SMAD1, ACE, EGF, C1GALT1, SLC12A1, CPLANE1, SULF1, ACVR2B, BMP6, BICC1, MYO1E, CENPF, GATM, FBN1	1.68295	0.553633	0.0155234	0.0153165
GOTERM_BP_DIRECT	GO:0030032	lamellipodium assembly	12	0.328048	0.0374492	VAV3, ITGB1, CCDC88A, CARMIL1, FGD4, PMP22, S1PR1, ARHGEF4, CDH13, WASF2, WASF3, VCL	1.92748	1	0.626423	0.618074
GOTERM_BP_DIRECT	GO:0007611	learning or memory	24	0.656096	0.00970683	EGR1, APP, DNAH11, IL18, FZD9, HTT, KCNAB1, GRPR, PIRB, DKK1, EGFR, AFF2, NR4A2, GRIN2A, GATM, GM2A, ABI2, ZFP385A, CASP3, MAN2B1, NCAM1, SHANK3, B2M, PICALM	1.70845	1	0.304936	0.300872
GOTERM_BP_DIRECT	GO:0007159	leukocyte cell-cell adhesion	14	0.382723	0.00103329	ITGB1, VCAM1, ITGAM, SYK, ROCK1, MSN, APOA4, L1CAM, ICAM1, NT5E, PTPRC, CD24, JAM2, FERMT3	2.65758	0.999661	0.0823225	0.0812252
GOTERM_BP_DIRECT	GO:0050901	leukocyte tethering or rolling	9	0.246036	0.0120234	ITGB1, VCAM1, ROCK1, PODXL2, LEP, GCNT1, MADCAM1, CHST4, JAM2	2.6847	1	0.349311	0.344656
GOTERM_BP_DIRECT	GO:0036022	limb joint morphogenesis	4	0.109349	0.0315173	ERRFI1, COL3A1, COL6A1, SULF1	5.01144	1	0.559934	0.552471
GOTERM_BP_DIRECT	GO:0016042	lipid catabolic process	23	0.628759	0.0241318	PLA2G2F, PLA2G12A, PLCL1, PLCL2, PLAAT1, PLAAT3, APOA4, PLD1, PLD2, NEU2, PLCB4, HINT2, PCCA, CES1F, NEU1, PPT1, PLCE1, PLCH2, CLPSL2, PLIN1, PLCB1, APOB, PLA1A	1.60088	1	0.508074	0.501303
GOTERM_BP_DIRECT	GO:0006629	lipid metabolic process	47	1.28486	0.000111888	ERRFI1, PECR, MTTP, GDE1, MGST2, ACSM5, OMA1, MTM1, HMGCL, AKR7A2, RIDA, LIPC, ATP5F1B, TMEM43, AWAT1, FADS6, AOX1, APOE, APOB, PCK1, LDLR, ACAD8, B3GALNT1, GPX1, PTGES2, PLCL1, ADHFE1, FUCA1, BCKDHB, HPS1, HPS6, PTPN11, DGAT2L6, LPCAT2B, CD2AP, PLCB4, PC, FABP5, BDH1, CTH, ALDH1A2, LEP, ALMS1, PLIN1, ANGPTL4, LPIN2, BCAT2	1.75251	0.578829	0.0160124	0.015799
GOTERM_BP_DIRECT	GO:0034204	lipid translocation	4	0.109349	0.0315173	ATP8B4, ATP9B, ABCG1, ATP9A	5.01144	1	0.559934	0.552471
GOTERM_BP_DIRECT	GO:0006869	lipid transport	27	0.738108	0.00139702	SCARB1, NAXE, MTTP, APOLD1, GM2A, TSPO, APOE, SLC25A20, APOB, LDLR, PLTP, GPIHBP1, ABCA8A, ATG9B, VPS13C, OSBPL3, ABCA4, ATG9A, ABCA9, APOA4, ABCA8, GULP1, VMP1, FABP5, ESYT2, ESYT1, OSBP2	1.87929	0.99998	0.0981234	0.0968156
GOTERM_BP_DIRECT	GO:0042157	lipoprotein metabolic process	10	0.273373	0.0321167	APOBEC1, ABCA1, MTTP, PCSK9, APOA4, APOE, APOB, PPARA, LDLR, APOLD1	2.16011	1	0.566662	0.559109
GOTERM_BP_DIRECT	GO:0001889	liver development	44	1.20284	0.00205465	NOTCH2, ERRFI1, CITED2, PROS1, HP, PCSK9, AHR, PTN, ADRB2, PKD2, EGFR, ACAT1, HMGCL, LIPC, ATP5F1B, DBP, RXRA, ALDH2, MAN2A1, SLCO2B1, ERBB2, ACADM, CDKN2B, HGF, HNF1A, CP, GFER, IGF2R, CIT, RUNX1, CD2AP, QDPR, TGFBR3, H19, BDH1, ALDH1A2, SP3, HMBS, NF1, RGN, CYP1A1, ACO2, SLC25A4, ALDH9A1	1.57503	1	0.127638	0.125937
GOTERM_BP_DIRECT	GO:0051179	localization	11	0.300711	0.0113908	STAG1, PAK1, CDKN1B, ANXA1, CPSF6, UBA5, MICAL3, PLAAT3, TGFBI, SNF8, HNRNPA1	2.37612	1	0.343859	0.339276
GOTERM_BP_DIRECT	GO:0035641	locomotory exploration behavior	9	0.246036	0.0163016	SLC4A7, MYG1, GRN, TUBA1A, FMR1, PRKCE, ATP1A2, APOE, SHANK3	2.56267	1	0.406467	0.40105
GOTERM_BP_DIRECT	GO:0001676	long-chain fatty acid metabolic process	10	0.273373	0.0481428	CPT1A, ACSL1, ACAD9, ACOT2, CYP1A1, PNPLA3, ACSL6, ACSL5, ACOT1, ACOT3	2.02074	1	0.714103	0.704586
GOTERM_BP_DIRECT	GO:0034374	low-density lipoprotein particle remodeling	6	0.164024	0.0433392	LIPC, MTTP, PLA2G3, APOE, APOB, ABCG1	2.89122	1	0.660603	0.651798
GOTERM_BP_DIRECT	GO:0048286	lung alveolus development	19	0.51941	0.0133305	ERRFI1, MYOCD, TGFB1, ACE, SLFN4, IGF1, MAPK8IP3, PTHLH, FOSL2, ATXN1, MAN2A1, COL6A1, PDPN, CLDN18, ITGB6, STK40, FGFR2, FBN1, STRA6	1.80336	1	0.378742	0.373694
GOTERM_BP_DIRECT	GO:0030324	lung development	50	1.36687	3.03812e-06	RAB3A, SPARC, ADAMTS2, FGF7, CASP1, CCN2, PITX2, PDGFRA, CCBE1, ANXA2, HEG1, IL18, AP3B1, YWHAZ, TGFBR1, FOXP1, TGFBR2, MMP14, RBP4, LOX, ALDH1A2, COL6A1, CHI3L1, ZFPM2, STK40, LAMA5, ASAH1, EPAS1, PTN, EGFR, BAG6, HSD11B1, RIDA, PDPN, HNRNPA1, STRA6, TGFB1, ACE, HPS1, IGF1, TBX5, ACVR2B, CP, FOSL2, COL3A1, SP3, MGP, FGFR2, FGFR1, FBN1	1.94544	0.0232052	0.000903024	0.000890989
GOTERM_BP_DIRECT	GO:0048535	lymph node development	10	0.273373	0.0118762	TGFB1, CCL21, RIPK3, TRAF3IP2, PDPN, LTA, RORC, RC3H1, LTB, CD2AP	2.50572	1	0.349311	0.344656
GOTERM_BP_DIRECT	GO:0006108	malate metabolic process	5	0.136687	0.0416267	MDH1, MDH2, ME3, D2HGDH, ME2	3.48017	1	0.658566	0.649788
GOTERM_BP_DIRECT	GO:0008584	male gonad development	39	1.06616	0.0343475	KDM5A, KDM3A, WNT2B, CITED2, ADAM1B, KLHL10, JMJD1C, CBL, HSD17B10, HOXA11, CST3, GJA1, BCL2L11, CTSL, CTNNA1, CYP1B1, MFN2, HNRNPA1, PITX2, PATZ1, PDGFRB, FDPS, PDGFRA, ACE, FANCA, UTF1, TGFBR1, CD2AP, KITLG, RBP4, MMP14, FER, SFRP1, ADAM15, TBC1D20, FSHR, ZFP42, ADAM1A, BCL2L1	1.37252	1	0.599182	0.591196
GOTERM_BP_DIRECT	GO:0000165	MAPK cascade	39	1.06616	0.000116855	RET, PLVAP, PEBP1, IQGAP1, ZFP36L2, ZFP36L1, ZFP36, PABPN1, MYC, HSF1, PTK2B, RIPK1, MAP3K8, MAP2K7, CCR5, MAP3K7, MAP3K4, MAP4K4, MAP2K6, MAP3K2, BRAP, SMAD1, IGFBP4, PRKCE, MINK1, KSR2, MAPK8IP3, PTK2, SBK2, SETX, MAPK11, PTPRC, TAOK3, NPHS1, TAOK2, NF1, MAP3K10, TLR7, SHANK3	1.86495	0.594693	0.0164192	0.0162004
GOTERM_BP_DIRECT	GO:0002315	marginal zone B cell differentiation	5	0.136687	0.0416267	DOCK10, NOTCH2, LFNG, DOCK11, PTK2B	3.48017	1	0.658566	0.649788
GOTERM_BP_DIRECT	GO:0061024	membrane organization	9	0.246036	0.0355147	CCDC88A, GNPAT, CRB1, BAIAP2L2, FCHSD2, SAR1B, AP3B1, DHCR24, CD2AP	2.25515	1	0.602896	0.594861
GOTERM_BP_DIRECT	GO:0007613	memory	31	0.847458	0.0173563	SLC24A2, GABRB3, APP, FEN1, OXTR, IDUA, FOXO6, TREM2, PTN, DBH, NTF4, GRIN2A, PGRMC1, ATXN1, TUBA1A, NETO1, HRH3, CASP1, TRPM7, YTHDF1, MUSK, IGF2, IGF1, CYP7B1, SORCS3, SHISA7, MAP1A, PLCB1, SHANK3, KCNK4, LGMN	1.51714	1	0.427163	0.421469
GOTERM_BP_DIRECT	GO:0001774	microglial cell activation	11	0.300711	0.0186609	C1QA, APP, CSF1R, ITGAM, IFNGR1, NAMPT, CASP1, TREM2, JAK2, CLU, TLR4	2.22282	1	0.452074	0.446049
GOTERM_BP_DIRECT	GO:0002282	microglial cell activation involved in immune response	4	0.109349	0.0315173	IL33, GRN, TYROBP, TREM2	5.01144	1	0.559934	0.552471
GOTERM_BP_DIRECT	GO:0061518	microglial cell proliferation	5	0.136687	0.0416267	IL33, CSF1R, CSF1, TREM2, CLU	3.48017	1	0.658566	0.649788
GOTERM_BP_DIRECT	GO:0006851	mitochondrial calcium ion transmembrane transport	6	0.164024	0.0433392	LETM1, SMDT1, VDAC1, GHITM, BHLHA15, SLC8B1	2.89122	1	0.660603	0.651798
GOTERM_BP_DIRECT	GO:0007005	mitochondrion organization	40	1.09349	0.000526208	CNTNAP2, PHB1, STOML2, SLC22A5, RAB3A, CFH, POLDIP2, EPAS1, HTT, PARK7, OMA1, HSD17B10, MTM1, PRDX3, HMGCL, RHOT1, MAN2A1, LONP1, VPS54, MYH14, MFN2, COX10, EPM2A, AGTPBP1, VPS13C, CHCHD10, LIG3, COQ7, RAB32, MARCKS, PINK1, DNAJA3, COL6A1, PPIF, PYROXD2, MTFR1, MTFR2, SLC25A36, PLEC, BCL2L1	1.72808	0.982882	0.0512525	0.0505694
GOTERM_BP_DIRECT	GO:0050804	modulation of chemical synaptic transmission	38	1.03882	0.00475563	HCN4, ITGB1, PXK, CACNA1B, PTN, ADCY1, GRIK2, GNAI2, NTF4, AKAP12, ARHGAP44, ABR, SYNGR1, GRIN2A, PRKAR2A, CFL1, PDE4A, NCAM1, FYN, PLCG1, JAK2, BSN, GRIA3, GRIA4, NTNG1, EPHA7, WNT3A, STAT3, CEL, L1CAM, DNM1, PTPRD, SLC6A6, PSMC5, PLCB4, NRG3, MYO5B, SHANK3	1.56608	1	0.207792	0.205022
GOTERM_BP_DIRECT	GO:0006812	monoatomic cation transport	13	0.355385	0.012484	HCN4, CHRNA1, SLC22A2, ANO6, PKD2L1, PKD1L3, PANX1, CHRND, CHRNE, PIEZO1, SCN4A, ASIC3, PANX3	2.14305	1	0.359987	0.355189
GOTERM_BP_DIRECT	GO:0001738	morphogenesis of a polarized epithelium	9	0.246036	0.000504557	LAMA5, AHI1, ACTBL2, CTNND1, NTN4, HSPG2, TP63, ACTB, ACTG1	4.02705	0.979762	0.0510373	0.050357
GOTERM_BP_DIRECT	GO:0097049	motor neuron apoptotic process	8	0.218699	0.0224657	CNTFR, ROCK1, ERBB3, MUSK, VPS54, TNFRSF26, ADARB1, AGRN	2.6376	1	0.489056	0.482538
GOTERM_BP_DIRECT	GO:0006397	mRNA processing	38	1.03882	0.0256206	TDRKH, TCERG1, RBM25, RNASEL, RBM26, FMR1, SRRT, HNRNPU, ADAR, ADARB1, YBX1, ADARB2, ZFP36L1, PNN, LGALS3, PTBP1, ALKBH5, ARVCF, C1QBP, HABP4, ARL6IP4, DCPS, RBM5, APOBEC1, SF3A3, RBM39, SRRM4, ZFP830, CPSF6, THOC1, THOC2, PTBP3, RPUSD4, PAN3, CSDC2, XRN2, PABPC1, CDK12	1.40854	1	0.530655	0.523582
GOTERM_BP_DIRECT	GO:0007275	multicellular organism development	24	0.656096	0.000869574	RET, PDGFRB, CSF1R, PDGFRA, LTK, MUSK, TIE1, FST, MERTK, FSTL1, EGFR, CDH8, TMEFF2, ERBB3, CDH20, AXL, CDH10, ERBB2, CDH13, TEK, EPHB4, FGFR2, FGFR1, DDR2	2.03167	0.998797	0.0738469	0.0728626
GOTERM_BP_DIRECT	GO:0060586	multicellular organismal-level iron ion homeostasis	11	0.300711	0.014694	FECH, TMPRSS6, EPAS1, HJV, HFE, SLC40A1, HTT, HMOX1, B2M, BMP6, PICALM	2.29691	1	0.395662	0.390388
GOTERM_BP_DIRECT	GO:0055001	muscle cell development	12	0.328048	0.00636334	LOX, ACTN3, WFIKKN1, ACTN1, COL6A1, WFIKKN2, MYOF, PMP22, DYSF, DMD, ACTN4, SLC8A1	2.42489	1	0.247115	0.243821
GOTERM_BP_DIRECT	GO:0006936	muscle contraction	18	0.492072	0.00623398	RYR1, MYLK2, TPM4, KCNIP2, TMOD3, LMOD1, LMOD3, ACTA2, GLRA1, MYL6, MYH3, ACTC1, CALD1, TNNT2, MYL3, MYH8, MYH4, MYH6	1.9782	1	0.247115	0.243821
GOTERM_BP_DIRECT	GO:0045445	myoblast differentiation	11	0.300711	0.0233601	DDX17, ITGB1, FGF6, NRAS, GPX1, LGALS1, WNT3A, KCNAB1, IGF1, HMGCR, PLEC	2.15335	1	0.500073	0.493408
GOTERM_BP_DIRECT	GO:0007520	myoblast fusion	10	0.273373	0.0202191	ITGB1, TANC1, ADAMTS15, NPHS1, CAPN2, CASP1, MYH9, DOCK2, MYMK, CDON	2.32011	1	0.470472	0.464201
GOTERM_BP_DIRECT	GO:0051450	myoblast proliferation	9	0.246036	0.0355147	CSF1R, FGF7, GPX1, FES, MYC, HGF, PAX3, IGF1, FOS	2.25515	1	0.602896	0.594861
GOTERM_BP_DIRECT	GO:0006734	NADH metabolic process	9	0.246036	0.00260345	PC, MDH1, MDH2, IDH3G, GPD1, OGDH, IDH3B, NUDT17, IDH3A	3.3164	1	0.140994	0.139114
GOTERM_BP_DIRECT	GO:0070266	necroptotic process	9	0.246036	0.00863056	CASP8, RIPK3, MLKL, ITPK1, PPIF, SPATA2, RIPK1, TRPM7, CFLAR	2.81894	1	0.285078	0.281278
GOTERM_BP_DIRECT	GO:0071878	negative regulation of adenylate cyclase-activating adrenergic receptor signaling pathway	4	0.109349	0.0315173	ARRDC3, ATP2B4, PDE4B, GNAI2	5.01144	1	0.559934	0.552471
GOTERM_BP_DIRECT	GO:1905907	negative regulation of amyloid fibril formation	7	0.191361	0.0102167	PFDN2, TREM2, APOE, LDLR, CLU, CRYAB, HSPG2	3.37309	1	0.318365	0.314121
GOTERM_BP_DIRECT	GO:0016525	negative regulation of angiogenesis	32	0.874795	0.013804	SPARC, ROCK1, NAXE, SHC1, PDE3B, GDE1, FOXO4, PTN, ADRB2, THBS2, THBS1, THBS4, SPRED1, ADAMTS1, STAB1, KRIT1, CCL2, EMILIN1, CCR2, GADD45A, TIE1, SERPINF1, ATP2B4, SULF1, KLF4, DCN, SARS1, COL4A2, ADGRB2, NF1, TEK, PF4	1.53021	1	0.382357	0.377261
GOTERM_BP_DIRECT	GO:0043066	negative regulation of apoptotic process	133	3.63587	0.000259309	PHB1, ARL6IP1, MPL, IHH, CBLB, GHITM, CLU, LGALS3, EDNRB, MYC, ARFIP2, PIM3, PIM2, CCN1, PDGFRB, HGF, PRKCE, MIF, HNF1A, DKK1, MAPK8IP3, PRAP1, POR, SFRP1, ADAM17, PPIF, VDAC1, PHIP, CSF1R, SHC1, HPN, VTCN1, PIK3R1, PRDX3, BAG6, PLAC8, PRDX5, GRK5, PRAMEF12, DDRGK1, RIPK1, NCKAP1L, MCL1, PRELID1, NIBAN2, EIF2AK3, FN1, IGF1, MT3, PTK2, SETX, AHI1, DAB2, PPP5C, GNAQ, ID1, PPT1, PDE3A, GNRH1, BCL2L1…	1.33947	0.865232	0.0294698	0.029077
GOTERM_BP_DIRECT	GO:0030889	negative regulation of B cell proliferation	12	0.328048	0.00034849	LYN, TYROBP, TNFRSF13B, CDKN2A, INPP5D, CASP3, BTK, RC3H1, ATM, MNDA, CD24, FCGR2B	3.26833	0.932363	0.0379314	0.0374258
GOTERM_BP_DIRECT	GO:0070885	negative regulation of calcineurin-NFAT signaling cascade	7	0.191361	0.0311108	ACTN3, HOMER2, CMYA5, ATP2B4, TBC1D10C, FHL2, MYOZ1	2.74063	1	0.559934	0.552471
GOTERM_BP_DIRECT	GO:2000562	negative regulation of CD4-positive, alpha-beta T cell proliferation	7	0.191361	0.0224036	CD274, LGALS12, CBLB, FOXP3, VSIR, CD44, LGALS5	2.92334	1	0.489056	0.482538
GOTERM_BP_DIRECT	GO:0007162	negative regulation of cell adhesion	22	0.601422	0.000104454	ACVRL1, RIPOR2, DSCAM, MMP2, PDE3B, LAMB1, PIK3R1, HSPG2, SRCIN1, KNG1, ERBB3, RASA1, CFL1, DACT2, PLXNA2, PLXNB2, CDH13, PLXNA1, SPACA7, JAM2, MYO1F, PLXNA3	2.4178	0.553922	0.0155234	0.0153165
GOTERM_BP_DIRECT	GO:0030336	negative regulation of cell migration	39	1.06616	0.0192031	DIRAS3, ACVRL1, CLIC4, IFITM1, CITED2, CHRD, PTPRJ, LDLRAD4, ADARB1, PTN, PTPRK, ARHGAP4, WNT11, ARHGDIA, DPYSL3, TP53INP1, CYP1B1, SRGAP2, SCAI, OSBPL8, TCAF1, JAG1, TIE1, ADIPOQ, MIF, TBX5, SULF1, KLF4, PTK2, TGFBR1, RHOB, NISCH, TGFBR3, TMEFF2, SFRP1, ADAM15, NAV3, DLC1, NF1	1.4287	1	0.459447	0.453323
GOTERM_BP_DIRECT	GO:0008285	negative regulation of cell population proliferation	98	2.67906	0.000476867	IFITM3, APP, PHB1, IFITM1, WWC2, GDE1, ADARB1, NUDT6, NPPC, GJA1, STK11, RPS6KA2, CYP1B1, PIM2, AGTPBP1, P3H3, HSPG2, FOXP3, RUNX1, GPR162, SFRP4, SFRP1, ULK1, SKAP2, CSF1R, GGNBP2, DPT, FOXO4, STK4, NDRG1, STK3, ADGRG1, HMOX1, LYN, SMAD1, NIBAN2, TGFB1, ZBTB16, GLMN, RARRES1, DHCR24, IGF1, H19, WNK2, GJB6, NF1, NOX4, CD200, ACVRL1, ITGB1, BTG3, CDKN1A, BTG2, CDKN1B, BTG1, PTPRJ, PTPRK, CDC73, TI…	1.39207	0.974931	0.0491364	0.0484815
GOTERM_BP_DIRECT	GO:0001953	negative regulation of cell-matrix adhesion	10	0.273373	0.00207206	POSTN, JAG1, ADAM15, CDKN2A, NEXMIF, RASA1, NF1, PIK3R1, THBS1, AJAP1	3.13215	1	0.127638	0.125937
GOTERM_BP_DIRECT	GO:0120163	negative regulation of cold-induced thermogenesis	18	0.492072	0.000787297	ACTN3, PLCL1, LAMA4, DOCK7, ADIPOQ, PLCL2, NRDC, ARRDC3, ACOT13, NR1D1, ACVR2B, HOXC10, ADAM17, STK11, ID1, TLR4, BMAL1, MAP2K6	2.34911	0.997727	0.0703231	0.0693858
GOTERM_BP_DIRECT	GO:2000279	negative regulation of DNA biosynthetic process	8	0.218699	0.00317504	NPPC, CDKN1A, GJA1, NIBAN2, ADIPOQ, RGN, ANKRD1, AHR	3.5796	1	0.159329	0.157206
GOTERM_BP_DIRECT	GO:0045602	negative regulation of endothelial cell differentiation	6	0.164024	0.0128466	ACVRL1, ZEB1, JAG1, ID1, XDH, TGFBR1	3.75858	1	0.367659	0.362758
GOTERM_BP_DIRECT	GO:0010596	negative regulation of endothelial cell migration	10	0.273373	0.0118762	ACVRL1, SP100, DNAJA4, SERPINF1, KRIT1, APOE, PATZ1, ADAMTS9, THBS1, DCN	2.50572	1	0.349311	0.344656
GOTERM_BP_DIRECT	GO:0050680	negative regulation of epithelial cell proliferation	24	0.656096	0.00534016	CDKN1C, CDKN2B, TGFB1, CDKN1B, HPN, GKN3, WFDC1, PTN, STK4, MCC, MTSS1, CDC73, STK3, LRP6, TGFBR3, SFRP1, DAB2, RIDA, ZEB1, CDK6, HSF1, RGN, B2M, FGFR2	1.7898	1	0.228004	0.224965
GOTERM_BP_DIRECT	GO:0070373	negative regulation of ERK1 and ERK2 cascade	28	0.765446	0.000604036	ERRFI1, PHB1, PSCA, GSTP1, ARRB1, NDRG2, SPRED1, TBC1D10C, SIRPA, CHRNA10, DMD, EMILIN1, LYN, PTPN1, ADIPOQ, IGF1, DUSP29, KLF4, DUSP26, DUSP6, SIRT3, DAB2, PTPRC, WNK2, SPRY3, SPRY1, TLR4, ATF3	1.94889	0.990622	0.0562409	0.0554913
GOTERM_BP_DIRECT	GO:2001237	negative regulation of extrinsic apoptotic signaling pathway	15	0.41006	0.0103103	TCF7L2, PELI3, GSTP1, HTT, IGF1, PARK7, CFLAR, TGFBR1, LGALS3, DAB2, CTTN, LMNA, RIPK1, PHIP, ITGAV	2.04271	1	0.319993	0.315728
GOTERM_BP_DIRECT	GO:0050728	negative regulation of inflammatory response	41	1.12083	0.000255538	GRN, MVK, TNFAIP6, GDE1, GPS2, WFDC1, AOAH, AHR, METRNL, UACA, ETS1, RABGEF1, ABR, ZFP36, NT5E, TMSB4X, NLRP3, SIRPA, APOE, TNFAIP8L2, ENPP3, CD276, HGF, KRT1, STAT3, ADIPOQ, NR1D2, NR1D1, TNFRSF1B, FOXP3, SOD1, TNFRSF1A, IL22RA1, MFHAS1, ELF4, C1QTNF12, OTULIN, PPARA, SMPDL3B, CD44, PF4	1.77129	0.861246	0.0294698	0.029077
GOTERM_BP_DIRECT	GO:0032715	negative regulation of interleukin-6 production	20	0.546747	0.0242802	HGF, ARRB1, AQP4, IRAK3, ADRB2, FOXP3, LILRB4, KLF2, IL27RA, TNFRSF1A, H19, RABGEF1, ELF4, INPP5D, SIRPA, BPI, NCKAP1L, CD24, TLR4, CD200	1.67048	1	0.508074	0.501303
GOTERM_BP_DIRECT	GO:0043407	negative regulation of MAP kinase activity	7	0.191361	0.0224036	LYN, ADIPOQ, NF1, SPRY3, SPRY1, IRAK3, PTPRJ	2.92334	1	0.489056	0.482538
GOTERM_BP_DIRECT	GO:0043524	negative regulation of neuron apoptotic process	47	1.28486	0.0209675	CNTFR, GRN, BTG2, HSP90AB1, LRP1, STXBP1, FMR1, AMIGO2, PLA2G3, ARRB1, PARK7, GRIK2, CORO1A, CLU, IL27RA, NTF4, PRDX3, NRBP2, NPPC, ERBB3, CHL1, UCP2, CCL2, HMOX1, PTK2B, FYN, APOE, JAK2, SNX6, PRKCI, XRCC2, FZD9, MT1, MT3, SOD1, CD2AP, NR4A2, H19, PINK1, AXL, RASA1, PPT1, IL6ST, NES, CRLF1, BCL2L1, LGMN	1.36941	1	0.479399	0.473009
GOTERM_BP_DIRECT	GO:2001223	negative regulation of neuron migration	7	0.191361	0.00635042	COL3A1, ADGRG1, NRG3, NEXMIF, STAT3, GNRH1, SRGAP2	3.65418	1	0.247115	0.243821
GOTERM_BP_DIRECT	GO:0010977	negative regulation of neuron projection development	31	0.847458	3.64307e-05	GSK3A, LRP1, SEMA3A, LPAR1, PTPRG, EFEMP1, LGALS1, DPYSL3, INPP5J, SPOCK1, CD38, FLNA, APOE, B2M, ZFP365, MAP4K4, RAP1GAP2, IL15RA, PTPN1, WNT3A, THOC2, DKK1, GAK, ADAM17, DAB2, PMP22, PTPN9, CSPG4, VIM, FKBP4, ITM2C	2.15771	0.245381	0.00625637	0.00617298
GOTERM_BP_DIRECT	GO:0042326	negative regulation of phosphorylation	9	0.246036	0.00600716	CDKN1C, CDKN1A, CDKN2B, CDKN1B, ATXN1, ROCK1, CDKN2A, GRB10, DYNLL1	2.9673	1	0.247115	0.243821
GOTERM_BP_DIRECT	GO:0042177	negative regulation of protein catabolic process	14	0.382723	0.0465007	PHB1, NOS2, MYCBP2, DYSF, IRAK3, PARK7, HMGCR, EGFR, AZIN1, SIRT2, SNX3, GRIN2A, FLNA, FYN	1.75401	1	0.696429	0.687147
GOTERM_BP_DIRECT	GO:1900181	negative regulation of protein localization to nucleus	9	0.246036	0.0355147	LATS1, ILRUN, APP, MFHAS1, CTNNA1, CLDN18, LILRB4, YWHAZ, DCLK1	2.25515	1	0.602896	0.594861
GOTERM_BP_DIRECT	GO:0051248	negative regulation of protein metabolic process	6	0.164024	0.0204959	EDNRB, HSP90AB1, APOE, MIF, PIRB, LDLR	3.41689	1	0.470472	0.464201
GOTERM_BP_DIRECT	GO:0090201	negative regulation of release of cytochrome c from mitochondria	9	0.246036	0.0279504	PRELID1, GPX1, HGF, LMNA, PPIF, MFN2, GHITM, IGF1, BCL2L1	2.34911	1	0.54962	0.542294
GOTERM_BP_DIRECT	GO:1901164	negative regulation of trophoblast cell migration	5	0.136687	0.0416267	GJA1, ACVR1C, ARHGDIB, GDE1, TIMP1	3.48017	1	0.658566	0.649788
GOTERM_BP_DIRECT	GO:0032720	negative regulation of tumor necrosis factor production	24	0.656096	0.00725835	ILRUN, ERRFI1, CLEC4A3, GSTP1, ADIPOQ, TREM2, IRAK3, IGF1, ADRB2, FOXP3, LILRB4, VSIR, IL27RA, POMC, H19, GPNMB, AXL, ELF4, HSF1, TSPO, SIRPA, BPI, CD24, TLR4	1.74818	1	0.264789	0.26126
GOTERM_BP_DIRECT	GO:0007399	nervous system development	66	1.80426	0.000190539	RET, GABRB3, NRSN2, GSK3A, NRSN1, MYT1L, NEXMIF, FMR1, BHLHE41, LDB2, FNBP1L, ARHGAP4, GRIP1, OPHN1, CSRP1, DPYSL2, BOC, DPYSL3, CDON, EPM2A, SRRM4, DSCAM, FNBP1, MAMDC2, NAV1, FOS, SDHA, TGFBR1, IMPACT, GAL, MAP1B, PDE5A, ARHGEF2, RAPGEF6, HBEGF, NRN1, SEMA3A, RFNG, NDRG2, THBS4, LRP6, ADGRG1, ACVR1C, BRINP1, ATXN1, ERBB3, RAB23, ERBB2, PDPN, IGF2BP2, SRGAP2, SCN3B, APOB, CAMK2G, SCN3A, SH2B2, F…	1.56017	0.770677	0.0241391	0.0238173
GOTERM_BP_DIRECT	GO:0014029	neural crest formation	5	0.136687	0.0416267	TCOF1, POLR1B, CHRD, NOLC1, LRP6	3.48017	1	0.658566	0.649788
GOTERM_BP_DIRECT	GO:0021915	neural tube development	17	0.464735	0.00563696	TCF7L2, TGFB1, ITPK1, PAX3, PKD2, ZFP36L1, LRP6, MARCKS, SFRP1, SALL2, TBC1D32, ALDH1A2, SALL4, NF1, PLXNA2, HES5, INKA1	2.04795	1	0.238046	0.234873
GOTERM_BP_DIRECT	GO:0001841	neural tube formation	7	0.191361	0.0311108	CASP8, CITED2, STK4, COQ7, MAP3K7, STK3, MIB1	2.74063	1	0.559934	0.552471
GOTERM_BP_DIRECT	GO:0022008	neurogenesis	28	0.765446	0.00885335	DAGLA, CEP120, LPAR1, HTT, PCSK9, CELSR2, EGFR, PTBP1, GRIN2A, BRINP1, TUBA1A, ERBB3, ERBB2, SPOCK1, KAT8, CHAC1, CDK5RAP2, WNT3A, CDKN2A, XRCC2, COQ7, NELL2, MARCKS, NAV3, LHX2, TACC1, TLR4, MYD88	1.63926	1	0.285078	0.281278
GOTERM_BP_DIRECT	GO:0007528	neuromuscular junction development	15	0.41006	0.00536995	CHRNA1, MUSK, LAMB2, KY, PPFIBP1, PAK1, PPFIBP2, COL4A1, DNAJA3, ERBB2, COL4A5, UTRN, AGRN, PDZRN3, FGFR2	2.18522	1	0.228016	0.224977
GOTERM_BP_DIRECT	GO:0007274	neuromuscular synaptic transmission	10	0.273373	0.015644	CHRNA1, SLC5A7, MYLK2, FCHSD2, RAB3A, FES, STXBP1, VPS54, ADARB1, CD24	2.40935	1	0.40165	0.396296
GOTERM_BP_DIRECT	GO:0030182	neuron differentiation	62	1.69492	0.0028264	RET, ITGB1, APP, BTG2, WNT2B, MYT1L, PCSK9, CHRDL1, NRBP2, TUBA1A, OPHN1, DPYSL5, CASP3, PITX2, IER2, CDON, DYNC2H1, TGIF1, WNT5B, DNMT3A, FOS, WNT9A, WNT16, RUNX1, SNPH, ALDH1A2, DDIT4, XRN2, GAS7, NAPA, NOTCH3, CASZ1, SHC1, WNT8B, FUOM, WNT11, ERBB2, S1PR1, DMD, TENT2, RXRG, HES5, GDF11, IRX2, MYEF2, JAG1, WNT3A, IRX4, ATP2B2, CFLAR, SMARCA1, L1CAM, BMP6, MIB1, NR4A2, PTPRD, EFNA1, TLX3, LHX2, …	1.43316	1	0.148588	0.146607
GOTERM_BP_DIRECT	GO:0031175	neuron projection development	48	1.31219	0.00341548	ITGB1, CNTNAP2, APP, BTG2, SEMA7A, ROCK1, SHC1, CDNF, DOCK7, PRICKLE2, ECE1, PTPRK, LAMC1, PLD2, PPP1R9B, CAMSAP2, SNX1, OPHN1, CHL1, MAP2, PTK2B, NRTN, NCAM1, FYN, APOE, NCDN, SCN1B, LYN, LINGO1, UNC5A, LAMB2, SEPTIN2, LAMB1, L1CAM, MAPK8IP3, CD2AP, GNAO1, MAP1B, FSHR, RAB13, ULK1, VIM, CD24, HDGFL3, CD44, FGFR1, MATN2, CUL4B	1.50343	1	0.164968	0.162769
GOTERM_BP_DIRECT	GO:0048812	neuron projection morphogenesis	24	0.656096	0.00725835	CNTNAP2, MINK1, CLU, THBS4, EGFR, DCLK1, DNM2, NTF4, GJA1, PAK1, CTTN, TAOK3, TAOK2, VPS54, ZSWIM6, DMD, NCKAP1L, NEK3, SRGAP2, SGK1, ATP9A, PACSIN1, MAP4K4, GAS7	1.74818	1	0.264789	0.26126
GOTERM_BP_DIRECT	GO:0001780	neutrophil homeostasis	9	0.246036	0.000930115	CSF1R, ANXA1, CSF1, CFH, MTHFD1, TSPAN9, PDE4B, MPL, BTK	3.75858	0.999247	0.0761189	0.0751044
GOTERM_BP_DIRECT	GO:0014003	oligodendrocyte development	12	0.328048	0.0258186	LYN, TCF7L2, EIF2B4, CERS5, CERS6, TGFB1, MYRF, GSTP1, LPAR1, EIF2B1, WASF3, HES5	2.03167	1	0.530655	0.523582
GOTERM_BP_DIRECT	GO:0006996	organelle organization	7	0.191361	0.0311108	DYNC2H1, COL6A1, SAA4, HPS1, HPS3, HPS6, ATP2B2	2.74063	1	0.559934	0.552471
GOTERM_BP_DIRECT	GO:0001649	osteoblast differentiation	33	0.902132	0.000521148	UCMA, LEF1, CHRD, FHL2, IHH, ADAR, GJA1, WNT11, GPNMB, TMSB4X, SPP1, CCN1, MAP3K7, PANX3, MAP2K6, SMAD1, WWTR1, GABBR1, WNT3A, IL18, IGF2, IFT80, AXIN2, IGF1, DLK1, BMP6, FOSL2, COL1A1, TGFBR3, MAPK11, SFRP1, LOX, NF1	1.84573	0.982199	0.0512525	0.0505694
GOTERM_BP_DIRECT	GO:0030316	osteoclast differentiation	22	0.601422	0.000402729	CSF1R, FCER1G, TGFB1, CSF1, IFT80, SNX10, TREM2, PIK3R1, SLC4A2, FOS, TCIRG1, GAB2, F3, FOSL2, FOXP1, SFRP1, SBNO2, TYROBP, CCL6, NF1, CCL2, PF4	2.22282	0.955529	0.0426341	0.0420659
GOTERM_BP_DIRECT	GO:0001541	ovarian follicle development	25	0.683434	2.44825e-05	PHB1, FMR1, AHR, ICAM1, LFNG, NPPC, FGF7, ACVR1C, MYC, CTNNA1, SCAPER, EIF2B4, ZFP830, MMP2, ADRM1, SOD1, FANCF, KITLG, MMP14, FSHR, MSH4, MMP19, ATM, TAF4, BCL2L1	2.44699	0.172381	0.00473002	0.00466697
GOTERM_BP_DIRECT	GO:0018108	peptidyl-tyrosine phosphorylation	11	0.300711	0.00475921	PDGFRB, CLK1, PDGFRA, CSF1R, FER, EFEMP1, SYK, FYN, CLK4, PTK2, FGFR1	2.65028	1	0.207792	0.205022
GOTERM_BP_DIRECT	GO:0014012	peripheral nervous system axon regeneration	6	0.164024	0.0305998	MAP1B, MMP2, TSPO, APOA4, NCAM1, APOE	3.13215	1	0.559934	0.552471
GOTERM_BP_DIRECT	GO:0007422	peripheral nervous system development	11	0.300711	0.00868098	NTF4, NFASC, EDNRB, ADGRB2, ERBB3, CITED2, ERBB2, COL6A1, NF1, PMP22, RXRG	2.46098	1	0.285078	0.281278
GOTERM_BP_DIRECT	GO:0006909	phagocytosis	19	0.51941	0.0357959	ITGB1, ANXA1, ITGAM, LRP1, TUSC2, MERTK, CORO1A, DNM2, ABR, AXL, LEP, ELMO1, IRF8, ELMO2, CD302, FCGR2B, TLR4, LDLR, MYD88	1.63044	1	0.603997	0.595947
GOTERM_BP_DIRECT	GO:0006911	phagocytosis, engulfment	15	0.41006	0.00077799	ABCA1, MSR1, FCER1G, ITGAM, TREM2, AIF1, GULP1, ARHGAP12, CLEC7A, TREML4, ELMO1, MYH9, SIRPA, FCGR1A, FCGR2B	2.61013	0.997557	0.0703231	0.0693858
GOTERM_BP_DIRECT	GO:0043491	phosphatidylinositol 3-kinase/protein kinase B signal transduction	27	0.738108	0.00274104	ERRFI1, CNTNAP2, PIK3R1, PIK3C2A, PEAR1, PIK3CG, ZFP36L1, STK3, MTM1, PREX2, ERBB3, C1QBP, ERBB2, NHERF2, STAT3, IFT80, IGF1, GAB2, CD2AP, SETX, LOX, COL6A2, C1QTNF12, COL6A1, NF1, CD28, COL6A3	1.79932	1	0.147102	0.145142
GOTERM_BP_DIRECT	GO:0046488	phosphatidylinositol metabolic process	13	0.355385	0.00191363	PDGFRB, PLA2G3, PIK3R1, NUDT4, PIKFYVE, PLCB4, SYNJ1, PLCE1, PLCG1, PLCH2, PIP4K2C, PLCB1, IP6K3	2.62697	1	0.121046	0.119433
GOTERM_BP_DIRECT	GO:0045332	phospholipid translocation	13	0.355385	0.00191363	ABCA1, ATP8B4, ATP8B2, ATP8B1, ATP10D, ABCA4, ATP11C, ANO6, ATP10A, ATP11A, ATP8B5P, ATP9B, ATP9A	2.62697	1	0.121046	0.119433
GOTERM_BP_DIRECT	GO:0015914	phospholipid transport	12	0.328048	0.00636334	ABCA1, SCARB1, OSBPL8, ATP8B4, PRELID1, OSBPL5, MTTP, ESYT1, LDLR, PLTP, ATP9B, ATP9A	2.42489	1	0.247115	0.243821
GOTERM_BP_DIRECT	GO:0016310	phosphorylation	165	4.51066	2.68054e-11	PI4K2B, MYLK2, CERK, MYLK, STK11, SLK, PLAU, RPS6KA2, AKT3, PDK3, NEK1, PIP4K2A, PIM3, MAP3K8, PIP4K2C, PIM2, SEPHS2, MAP3K7, PDK2, MAP3K4, PDK1, PDGFRB, CDKL2, PDGFRA, CDKL3, EPHA7, PRKCI, CDKL4, EPHA6, PRKCH, MUSK, PRKCE, LMTK2, PRPF4B, CSNK1E, MAPK8IP3, ERN1, TYROBP, PRKD3, CSNK2B, BTK, TSSK5, TSSK6, MAPKAPK5, ULK1, SIK1, ALPK3, TSSK4, CSNK1G1, BLK, PXK, TWF2, TWF1, PIK3R1, STK4, STK3, ATXN1, …	1.64588	2.07152e-07	1.03576e-07	1.02195e-07
GOTERM_BP_DIRECT	GO:0043473	pigmentation	16	0.437397	0.00395603	CD63, SPARC, VPS33A, TYRP1, DOCK7, HPS1, SAA4, HPS3, RAB27A, MYO5A, HPS6, AP3B1, MYSM1, EDNRB, MYC, NF1	2.17889	1	0.185286	0.182817
GOTERM_BP_DIRECT	GO:0001890	placenta development	16	0.437397	0.040974	CCDC134, CDKN1C, NOTCH2, RTL1, CUL7, PBRM1, HSP90AB1, CDKN1B, HTRA1, HNF1A, DCN, ADAM19, RXRA, LEP, MAP3K4, LLGL2	1.69879	1	0.658566	0.649788
GOTERM_BP_DIRECT	GO:0070527	platelet aggregation	18	0.492072	0.00337888	PDIA3, PDGFRA, PDIA2, ENTPD1, CFH, WNT3A, STXBP1, PEAR1, ACTB, ACTG1, CSRP1, TSPAN9, FLNA, MYH9, CLIC1, MYL9, VCL, FERMT3	2.0881	1	0.164226	0.162037
GOTERM_BP_DIRECT	GO:0048008	platelet-derived growth factor receptor signaling pathway	13	0.355385	0.0154745	PDGFRB, PDGFRA, STON1, PTPRJ, PTPN11, PLAT, IQGAP1, MYO1E, FER, SGPL1, PDGFD, CSPG4, JAK2	2.0881	1	0.40165	0.396296
GOTERM_BP_DIRECT	GO:0044794	positive regulation by host of viral process	8	0.218699	0.00317504	CSF1R, PC, ANXA2, ZDHHC20, CFL1, APOE, PPIB, IGF2R	3.5796	1	0.159329	0.157206
GOTERM_BP_DIRECT	GO:0030838	positive regulation of actin filament polymerization	16	0.437397	0.0265005	ACTR3, CARMIL1, CCL21, CRACD, PRKCE, LMOD1, ICAM1, BAIAP2L2, FER, FCHSD2, MYO1C, CTTN, NPHS1, PTK2B, NCKAP1L, CCL26	1.7898	1	0.531938	0.524848
GOTERM_BP_DIRECT	GO:1902004	positive regulation of amyloid-beta formation	10	0.273373	0.00311718	EFNA1, GSK3A, IFNGR1, CASP3, GSAP, APOE, CSNK1E, CLU, ABCG1, PICALM	2.983	1	0.158737	0.156621
GOTERM_BP_DIRECT	GO:0043065	positive regulation of apoptotic process	101	2.76107	1.31521e-05	APP, GDE1, AHR, CLU, MYLK3, SLK, LGALS1, RPS6KA2, CYP1B1, CCN2, CCN1, PDGFRB, EPHA7, ENDOG, SP110, SFRP4, SFRP1, ADAM17, EEF1A2, IDO1, NOTCH2, PXT1, KLK1, LPAR1, HTRA1, OMA1, ADRB2, STK4, STK3, GRIN2A, BCL2L11, INPP5D, BMF, RIPK1, TRPM7, MCL1, MAP2K6, IP6K2, TGFB1, ACE, GADD45A, ZBTB16, IGF2R, NET1, NF1, NOX4, MAP3K10, ATM, BCL2L1, TOP2A, ITGB1, CASP8, CASP12, CASP3, C1QBP, CASP1, ANKRD1, TSPO, J…	1.51362	0.0966452	0.00286729	0.00282908
GOTERM_BP_DIRECT	GO:0030501	positive regulation of bone mineralization	14	0.382723	0.0205162	CSF1R, OSR2, FZD9, PLA2G4A, ANO6, TENT5A, ADRB2, PTN, ATP2B1, ACVR2B, BMP6, SLC8A1, CCN1, CD276	1.94889	1	0.470472	0.464201
GOTERM_BP_DIRECT	GO:0043123	positive regulation of canonical NF-kappaB signal transduction	53	1.44888	0.00210007	TRAF3IP2, SLC44A2, LITAF, EDA2R, GJA1, CASP8, LGALS1, EDNRB, TRIM68, CASP1, TRIM25, PIM2, MAP3K7, IKBKE, TMED4, S100A1, PRKCE, PLEKHG5, ADIPOQ, TNFRSF19, SHISA5, MUL1, TNFRSF1A, PPM1A, IRF3, TLR8, TLR7, S100A4, LTB, TLR4, NFAT5, SLC20A1, LPAR1, NOD1, ZC3HAV1, INAVA, CLEC7A, TIFA, HMOX1, FLNA, RIPK1, LURAP1, TGFB1, CCL21, NEK6, CFLAR, MAVS, PPP5C, PINK1, TNIP2, CTH, TAB2, MYD88	1.5023	1	0.12779	0.126087
GOTERM_BP_DIRECT	GO:0045785	positive regulation of cell adhesion	21	0.574084	0.00453612	VAV3, CD63, TNFRSF18, DYSF, CHRD, PTPRJ, DUSP26, PTK2, PLD2, APBB1IP, CYTH3, EPB41L4B, ADGRG1, FRMD5, DAB2, C1QBP, ERBB2, CCL2, ATM, ITGAV, TEK	1.90653	1	0.204493	0.201768
GOTERM_BP_DIRECT	GO:0030335	positive regulation of cell migration	83	2.269	2.08646e-07	RET, ITGB1, TNFAIP6, FAM89B, CSF1, ETS1, SYNE2, VSIR, ACTG1, MYLK, CASP8, PLAU, CTSH, ITGAV, CCN1, JAK2, PDGFRB, SEMA6C, PDGFRA, WNT5B, MMP2, HGF, ACTN4, TGFBR1, MMP14, ADAM17, ITGAD, MYADM, ADAM9, CDH13, HBEGF, CD274, CSF1R, SEMA7A, GRN, CD151, SEMA3A, LEF1, FURIN, PIK3R1, PLD1, THBS1, AIF1, EGFR, GNAI2, PLD2, SDCBP, FAM83G, PAK1, FAM83E, GPNMB, CCL7, CCL6, DDRGK1, CLEC7A, PDGFD, PDPN, S1PR1, CC…	1.75063	0.00161112	0.000134368	0.000132577
GOTERM_BP_DIRECT	GO:0008284	positive regulation of cell population proliferation	122	3.33516	0.00336374	CNTFR, CSF1, IHH, CLU, ETS1, LGALS3, FGF6, FGF7, EFEMP1, EDNRB, PLAU, MYC, CHP2, CCN2, PITX2, IL6R, TP63, PDGFRB, OSR2, PDGFRA, S100A1, HGF, CEP131, MIF, SFRP1, ADAM17, PHIP, IL6ST, ATF3, NOTCH2, CSF1R, CALCRL, KLK1, SHMT2, SHC1, NOLC1, ADRB2, PRDX3, PLAC8, SDCBP, GRK5, CLEC7A, PRAMEF12, DDRGK1, PDGFD, LYN, WWTR1, TGFB1, WNT3A, FN1, IGF2, IGF1, PTK2, CNOT6, FER, BAMBI, FGFR2, FGFR1, LGMN, SLC35F6…	1.27162	1	0.164226	0.162037
GOTERM_BP_DIRECT	GO:0001954	positive regulation of cell-matrix adhesion	10	0.273373	0.0481428	EPB41L5, CDK6, CCL21, CSF1, NINJ1, PTK2B, CDH13, DMD, PTPRJ, UTRN	2.02074	1	0.714103	0.704586
GOTERM_BP_DIRECT	GO:0010811	positive regulation of cell-substrate adhesion	19	0.51941	0.000247554	ITGB1, ECM2, PRKCE, PTN, NPNT, NID1, L1CAM, THBS1, FBLN2, SMOC2, CCDC80, SMOC1, ABI3BP, VWC2, SPP1, COL8A1, EMILIN1, JAK2, CCN1	2.47962	0.852412	0.0294698	0.029077
GOTERM_BP_DIRECT	GO:0050921	positive regulation of chemotaxis	10	0.273373	0.0118762	PDGFRB, PDGFRA, TGFB1, CTTN, CCL21, FN1, TREM2, AIF1, THBS1, CCL26	2.50572	1	0.349311	0.344656
GOTERM_BP_DIRECT	GO:0010875	positive regulation of cholesterol efflux	11	0.300711	0.00475921	NFKBIA, ABCA1, EEPD1, LRP1, ADIPOQ, GPS2, TREM2, APOE, ABCA8, PLTP, ABCG1	2.65028	1	0.207792	0.205022
GOTERM_BP_DIRECT	GO:0120162	positive regulation of cold-induced thermogenesis	29	0.792783	0.00217776	KDM3A, OXTR, EPAS1, YBX2, DBH, OMA1, ADRB2, PLAC8, GJA1, SLN, HSF1, UCP2, GRB10, MFN2, JAK2, HADH, CCR2, IL4R, SYK, ACSL1, ADIPOQ, IL18, KSR2, GATM, FABP4, FABP5, LEP, ALMS1, ALPL	1.78103	1	0.130701	0.128959
GOTERM_BP_DIRECT	GO:0051495	positive regulation of cytoskeleton organization	4	0.109349	0.0315173	KATNBL1, PFDN2, ADD3, PLXNA3	5.01144	1	0.559934	0.552471
GOTERM_BP_DIRECT	GO:2000573	positive regulation of DNA biosynthetic process	10	0.273373	0.0202191	PDGFRB, CCNA2, SMOC2, CAMK2D, EGF, HGF, CYP1B1, PTK2B, NOX4, GFER	2.32011	1	0.470472	0.464201
GOTERM_BP_DIRECT	GO:0043517	positive regulation of DNA damage response, signal transduction by p53 class mediator	6	0.164024	0.0305998	SPRED1, CDKN2A, ANKRD1, ATM, PLA2R1, ATR	3.13215	1	0.559934	0.552471
GOTERM_BP_DIRECT	GO:0045807	positive regulation of endocytosis	12	0.328048	0.0136093	ITGB1, CD63, DAB2, CD151, LRP1, CALY, ALMS1, MYH9, APOE, CD14, DNM2, MIB1	2.21093	1	0.379685	0.374624
GOTERM_BP_DIRECT	GO:0050679	positive regulation of epithelial cell proliferation	23	0.628759	0.0423143	TCF7L2, OSR2, GRN, TGFB1, EGF, DLX6, HTRA1, IHH, IGF1, CYP7B1, EGFR, BMP6, AZIN1, FOXP1, FGF7, SFRP1, HRH3, ESRP2, MYC, ID1, ERBB2, ITGB3BP, FGFR2	1.51662	1	0.660603	0.651798
GOTERM_BP_DIRECT	GO:0010718	positive regulation of epithelial to mesenchymal transition	17	0.464735	0.0144011	WWTR1, TCF7L2, MYOCD, TGFB1, LEF1, AXIN2, PTK2, TGFBR1, LOXL2, TGFBR2, COL1A1, SDCBP, DAB2, GLIPR2, BAMBI, PDPN, FERMT2	1.8683	1	0.391872	0.386649
GOTERM_BP_DIRECT	GO:0070374	positive regulation of ERK1 and ERK2 cascade	62	1.69492	0.0005318	APP, PHB1, ARRB1, TREM2, ICAM1, AKAP12, BMPER, GLIPR2, CCN2, PDE8A, PDGFRB, PDGFRA, DCC, MIF, NPNT, MTURN, ACTA2, ADAM17, FSHR, MYH9, CHI3L1, ARHGEF2, TLR4, CD44, DDR2, NECAB2, NOTCH2, CSF1R, CAMK2D, SEMA7A, LRP1, SHC1, NOD1, HMGCR, EGFR, GNAI2, GPNMB, CCL7, DDT, CCL6, PDGFD, CCL2, PTK2B, ALKAL2, APOE, MAP2K7, TGFB1, CCL21, EGF, CAVIN3, PTPN11, CFLAR, IGF1, MT3, MFHAS1, ACTC1, PTPRC, NOX4, TEK, F…	1.52908	0.983606	0.0512525	0.0505694
GOTERM_BP_DIRECT	GO:1900119	positive regulation of execution phase of apoptosis	7	0.191361	0.0417569	NDUFA13, CASP8, FAP, DLC1, RIPK1, SIRT2, TNFRSF1A	2.57942	1	0.658566	0.649788
GOTERM_BP_DIRECT	GO:2000271	positive regulation of fibroblast apoptotic process	6	0.164024	0.0433392	SFRP1, BTG1, BCL2L11, STK17B, BID, TP63	2.89122	1	0.660603	0.651798
GOTERM_BP_DIRECT	GO:0010763	positive regulation of fibroblast migration	10	0.273373	0.00641149	ACTR3, ITGB1, PAK1, TGFB1, PRKCE, THBS1, SLC8A1, PTK2, FGFR1, DDR2	2.72361	1	0.24774	0.244438
GOTERM_BP_DIRECT	GO:0048146	positive regulation of fibroblast proliferation	22	0.601422	0.0242705	TGIF1, PDGFRB, PDGFRA, CDKN1A, TGFB1, ANXA2, EGF, FNDC3B, FN1, IGF1, MIF, KNG1, EGFR, FOSL2, CCNA2, NRAS, CDK6, MYC, PDGFD, RASA1, PHIP, DDR2	1.62135	1	0.508074	0.501303
GOTERM_BP_DIRECT	GO:0051491	positive regulation of filopodium assembly	14	0.382723	0.00260897	ACTR3, RIPOR2, TENM2, CCL21, FMR1, PIK3R1, ARAP1, FNBP1L, TGFBR1, DNM3, DOCK11, MYO3B, DPYSL3, AGRN	2.43612	1	0.140994	0.139114
GOTERM_BP_DIRECT	GO:0051894	positive regulation of focal adhesion assembly	13	0.355385	0.00467571	COL16A1, ROCK1, POLDIP2, PTPRJ, PTPN11, IQGAP1, EPB41L5, CFL1, MYH9, TEK, FERMT2, S100A10, MAP4K4	2.39518	1	0.207792	0.205022
GOTERM_BP_DIRECT	GO:0010628	positive regulation of gene expression	129	3.52652	0.00156621	MYLK2, APP, PHB1, CSF1, HFE, FMR1, MPL, HNRNPU, NRL, PARK7, CLU, ETS1, ACTG1, FGF6, GJA1, FGF7, MYC, RPS6KA2, CCN2, LGALS5, OSR2, MUSK, HNF1A, DKK1, FOXP3, ADAM19, SFRP4, TYROBP, DGKQ, LGALS12, ERP29, PKP3, ATF3, CSF1R, SLC22A2, HPN, PIK3R1, CLEC7A, DDRGK1, TTC21B, RIPK1, APOB, EGR1, SMAD1, TGFB1, JAG1, WNT3A, EPHX2, EIF2AK3, FN1, NFATC2, MSN, RAB27A, SNF8, IGF1, NR0B2, MT3, BMP6, AHI1, CDK6, FUB…	1.28883	0.999995	0.104342	0.102952
GOTERM_BP_DIRECT	GO:0060252	positive regulation of glial cell proliferation	12	0.328048	0.010719	LYN, CYSLTR1, PRKCI, PRKCH, ATXN1, MYC, LTA, TSPO, IGF1, VIM, EGFR, PTK2	2.27793	1	0.330026	0.325628
GOTERM_BP_DIRECT	GO:0046326	positive regulation of glucose import	14	0.382723	0.0465007	OSBPL8, PRKCI, RNASEL, ADIPOQ, PTPN11, IGF1, MIF, SORBS1, REPIN1, ERBB3, C1QTNF12, RASA1, RAB13, MFN2	1.75401	1	0.696429	0.687147
GOTERM_BP_DIRECT	GO:0043547	positive regulation of GTPase activity	18	0.492072	0.00904476	DOCK6, CCL21, DOCK9, DOCK8, DOCK7, ARAP1, ARHGAP35, PREX2, DOCK11, CCL7, CCL6, RGS1, NF1, RGS10, CCL2, SRGAP2, AGRN, CCL26	1.91114	1	0.288834	0.284985
GOTERM_BP_DIRECT	GO:2000491	positive regulation of hepatic stellate cell activation	6	0.164024	0.0433392	ACTA2, PDGFRB, ACTC1, LEP, FGFR1, DDR2	2.89122	1	0.660603	0.651798
GOTERM_BP_DIRECT	GO:0050729	positive regulation of inflammatory response	24	0.656096	0.0188083	SETD4, IL33, APP, TGFB1, IL18, ETS1, CTSS, IL17RA, TNFRSF1A, NFKBIA, LGALS1, CASP12, FABP4, DDT, NFKBIZ, NINJ1, CASP4, CASP1, NLRP3, RIPK1, CD47, TLR4, LDLR, CCR2	1.61659	1	0.45422	0.448166
GOTERM_BP_DIRECT	GO:0046628	positive regulation of insulin receptor signaling pathway	11	0.300711	0.00868098	OSBPL8, MARCKS, PAK1, LEP, C1QTNF12, IGF2, MFN2, PTPN11, SORBS1, SORL1, GNAI2	2.46098	1	0.285078	0.281278
GOTERM_BP_DIRECT	GO:0032024	positive regulation of insulin secretion	19	0.51941	0.0404842	BLK, TCF7L2, RPH3AL, PRKCE, HNF1A, NR0B2, SIRT3, GLUD1, PTBP1, RBP4, GJA1, SERP1, GNAQ, CD38, ANXA7, JAK2, PLCB1, PFKM, PCK2	1.6084	1	0.658566	0.649788
GOTERM_BP_DIRECT	GO:0032731	positive regulation of interleukin-1 beta production	19	0.51941	0.0181099	EGR1, APP, STAT3, IL18, NOD1, INAVA, PANX1, TYROBP, CASP8, CLEC7A, CASP4, CASP1, NLRP3, TLR8, JAK2, CCR5, CCN1, TLR4, MYD88	1.75032	1	0.441493	0.435609
GOTERM_BP_DIRECT	GO:0032743	positive regulation of interleukin-2 production	15	0.41006	0.00253961	STOML2, ANXA1, GLMN, VTCN1, RUNX1, CD1D1, PNP, PTPRC, CLEC7A, PDE4B, CD28, MAP3K7, SPTBN1, CD276, CCR2	2.34911	1	0.140994	0.139114
GOTERM_BP_DIRECT	GO:0032755	positive regulation of interleukin-6 production	29	0.792783	0.0272229	SETD4, APP, UNC93B1, NOD1, AIF1, INAVA, CLEC7A, CCN1, CCR5, IL6R, IL33, TGFB1, FCER1G, SYK, NOS2, SPHK2, STAT3, LAPTM5, PTPN11, IL17RA, MAVS, TYROBP, LEP, BTK, TLR8, TLR7, ARHGEF2, TLR4, MYD88	1.48906	1	0.542212	0.534986
GOTERM_BP_DIRECT	GO:0032757	positive regulation of interleukin-8 production	19	0.51941	0.0276311	SYK, NOS2, STAT3, ADIPOQ, IL18, NOD1, PARK7, F3, FCNA, MAVS, CLEC7A, LEP, CHI3L1, TLR8, RIPK1, TLR7, CD14, TLR4, MYD88	1.67636	1	0.547522	0.540224
GOTERM_BP_DIRECT	GO:0046330	positive regulation of JNK cascade	31	0.847458	0.00107211	APP, NOD1, FZD10, EDA2R, STK3, FGD4, PTK2B, RIPK1, CCN2, MAP2K7, MAP3K7, MAP4K4, CCL21, GADD45A, MINK1, TNFRSF19, WNT16, MAPK8IP3, DKK1, MTURN, MFHAS1, DAB2, TAOK3, TRAF4, TAOK1, TAOK2, MAP3K10, PLCB1, FCGR2B, TLR4, MYD88	1.81489	0.999749	0.0838205	0.0827033
GOTERM_BP_DIRECT	GO:0043507	positive regulation of JUN kinase activity	4	0.109349	0.014302	FGD4, PAK1, MAP3K7, SASH1	6.26431	1	0.39055	0.385345
GOTERM_BP_DIRECT	GO:0051549	positive regulation of keratinocyte migration	6	0.164024	0.0433392	EPB41L4B, FGF7, ADAM9, HAS2, MAP4K4, HBEGF	2.89122	1	0.660603	0.651798
GOTERM_BP_DIRECT	GO:0033674	positive regulation of kinase activity	17	0.464735	0.000800781	RET, PDGFRB, CSF1R, PDGFRA, LTK, MUSK, TIE1, MERTK, EGFR, ERBB3, AXL, ERBB2, TEK, EPHB4, FGFR2, FGFR1, DDR2	2.4203	0.997952	0.0703231	0.0693858
GOTERM_BP_DIRECT	GO:0010744	positive regulation of macrophage derived foam cell differentiation	7	0.191361	0.0417569	MSR1, PRKCH, CSF1, IL18, PLA2G3, APOB, PF4	2.57942	1	0.658566	0.649788
GOTERM_BP_DIRECT	GO:0043410	positive regulation of MAPK cascade	49	1.33953	0.0196598	RET, APP, ARRB1, PTPRJ, NDST1, FGF6, FGF7, TIMP2, JAK2, MAP3K7, IL6R, CDON, SYK, IGFBP4, PRKCE, HGF, KSR2, DOK2, ROCK1, SHC1, LPAR1, ADRB2, IQGAP1, KNG1, EGFR, INAVA, ERBB2, RIPK1, IGFBP6, MAP2K6, LYN, TGFB1, PDE6G, EGF, FZD7, IGF2, LAPTM5, IGF1, SOD1, EFNA1, PTPRC, LEP, TAOK2, LAMTOR2, CSPG4, LAMTOR1, TEK, FGFR2, FGFR1	1.36423	1	0.468923	0.462673
GOTERM_BP_DIRECT	GO:0043306	positive regulation of mast cell degranulation	8	0.218699	0.0224657	NPPC, FCER1G, IL4R, SYK, SPHK2, STXBP1, GAB2, PLD2	2.6376	1	0.489056	0.482538
GOTERM_BP_DIRECT	GO:0045636	positive regulation of melanocyte differentiation	4	0.109349	0.0315173	KITLG, ZEB2, ADAMTS9, ADAMTS20	5.01144	1	0.559934	0.552471
GOTERM_BP_DIRECT	GO:0051044	positive regulation of membrane protein ectodomain proteolysis	7	0.191361	0.0311108	APP, NRDC, ADAM9, APOE, SNX33, TNFRSF1B, SH3D19	2.74063	1	0.559934	0.552471
GOTERM_BP_DIRECT	GO:1902895	positive regulation of miRNA transcription	16	0.437397	0.040974	NOTCH2, SMAD1, EGR1, NOTCH3, MYOCD, TGFB1, STAT3, FOS, KLF4, ETS1, EGFR, TGFBR1, GNL3, APLN, KLF5, MYC	1.69879	1	0.658566	0.649788
GOTERM_BP_DIRECT	GO:0071677	positive regulation of mononuclear cell migration	4	0.109349	0.0315173	LGALS3, TGFB1, CSF1, AIF1	5.01144	1	0.559934	0.552471
GOTERM_BP_DIRECT	GO:0031643	positive regulation of myelination	10	0.273373	0.0481428	CDK18, MYRF, ITGAD, HGF, NRDC, IGF1, CST7, TNFRSF1B, F3, WASF3	2.02074	1	0.714103	0.704586
GOTERM_BP_DIRECT	GO:2000179	positive regulation of neural precursor cell proliferation	11	0.300711	0.014694	GAK, ADGRG1, RASSF10, LHX2, WNT3A, ERBB2, FZD9, FLNA, INSM1, NES, GNAI2	2.29691	1	0.395662	0.390388
GOTERM_BP_DIRECT	GO:0010976	positive regulation of neuron projection development	51	1.3942	0.000255409	RET, ITGB1, TENM3, AP2A1, ARHGAP35, PTBP1, RGS2, ADAMTS1, ENC1, DPYSL3, ANKRD1, SCN1B, PRKCI, MUSK, DCC, SERPINF1, ACSL6, PPP2R5D, ATP1B2, ADAM17, DDR2, LTK, GRN, LRP1, TWF2, TWF1, PLA2G3, PTN, LRP6, SNX3, P2RY2, NEU1, PTK2B, ALKAL2, FYN, DMD, APOE, KIF3C, ARSB, LYN, RANBP1, KIDINS220, CFLAR, SETX, AHI1, MARCKS, FES, NF1, PLXNB2, CD24, FGFR1	1.65533	0.861107	0.0294698	0.029077
GOTERM_BP_DIRECT	GO:0051138	positive regulation of NK T cell differentiation	4	0.109349	0.0315173	CD1D1, ZBTB16, AP3B1, TGFBR2	5.01144	1	0.559934	0.552471
GOTERM_BP_DIRECT	GO:0045669	positive regulation of osteoblast differentiation	21	0.574084	0.0312011	SMAD1, WWTR1, IFITM1, JAG1, CEBPD, SUCO, TENT5A, IGF1, NPNT, ACVR2B, BMP6, NPPC, LMNA, MNDA, IL6ST, CCN1, CLIC1, FERMT2, TP63, CD276, DDR2	1.60427	1	0.559934	0.552471
GOTERM_BP_DIRECT	GO:0033138	positive regulation of peptidyl-serine phosphorylation	21	0.574084	0.049151	OPRD1, APP, GSK3A, WNT3A, DOCK7, ATP2B4, ARRB1, PARK7, MIF, STK4, EGFR, NTF4, LATS1, PINK1, PAK1, TNKS1BP1, PHIP, TEK, STOX1, CD44, IP6K2	1.52966	1	0.724251	0.714598
GOTERM_BP_DIRECT	GO:0050731	positive regulation of peptidyl-tyrosine phosphorylation	39	1.06616	2.80333e-06	ITGB1, LRRK1, LRP4, PTPRJ, TREM2, THBS4, ICAM1, GHR, FGF7, TSPAN9, CLEC7A, PTK2B, IL6R, PDGFRA, TGFB1, YES1, SYK, MUSK, EGF, HGF, ADIPOQ, IGF2, PTPN11, MIF, IGF1, BMP6, EFNA1, KITLG, EHD4, PTPRC, DGKQ, RASA1, CSPG4, ARHGEF2, AGRN, CD24, TLR4, CD44, HBEGF	2.16202	0.0214312	0.000903024	0.000890989
GOTERM_BP_DIRECT	GO:0050766	positive regulation of phagocytosis	23	0.628759	0.000945577	IL15RA, FCER1G, LRP1, PROS1, RAB27A, PTPRJ, TREM2, MERTK, PTK2, SOD1, DNM2, ABR, PTPRC, CLEC7A, BTK, MYH9, SIRPA, PTX3, CD47, FCGR1A, DOCK2, FCGR2B, LYAR	2.05827	0.999332	0.0761189	0.0751044
GOTERM_BP_DIRECT	GO:0051897	positive regulation of phosphatidylinositol 3-kinase/protein kinase B signal transduction	56	1.53089	3.49993e-05	RET, ITGB1, PHB1, TREM2, PTPRJ, PIK3CG, C1QBP, JAK2, PDGFRB, VAV3, PDGFRA, GPX1, MUSK, HGF, IL18, HNF1A, WNT16, TGFBR1, DCN, C1QTNF12, FSHR, CHI3L1, HBEGF, DDR2, CSF1R, LTK, CBL, THBS1, EGFR, PLD2, STK3, PDGFD, ERBB2, PTK2B, FYN, STOX1, TCF7L2, OSBPL8, TGFB1, CCL21, EGF, IGF2, FN1, IGF1, MERTK, PTK2, CCDC88A, MFHAS1, FER, AXL, LEP, CD28, NOX4, TEK, FERMT2, FGFR1	1.72808	0.236987	0.00614716	0.00606523
GOTERM_BP_DIRECT	GO:0042327	positive regulation of phosphorylation	14	0.382723	0.0044804	LYN, DSCAM, EGF, FZD7, GLMN, MIF, THBS1, F3, EGFR, APLN, SDCBP, GRB10, RIPK1, NCKAP1L	2.3079	1	0.203674	0.200959
GOTERM_BP_DIRECT	GO:0010572	positive regulation of platelet activation	7	0.191361	0.0102167	PDPN, PLA2G4A, SVEP1, PTPRJ, JAK2, PEAR1, TLR4	3.37309	1	0.318365	0.314121
GOTERM_BP_DIRECT	GO:1900182	positive regulation of protein localization to nucleus	13	0.355385	0.0390182	WWTR1, TCF7L2, TGFB1, ROCK1, CDKN2A, EIF2AK3, PARK7, PARP9, CD2AP, GLIS2, STK11, FYN, FERMT2	1.85082	1	0.644301	0.635713
GOTERM_BP_DIRECT	GO:1903078	positive regulation of protein localization to plasma membrane	19	0.51941	0.00309717	ACTR3, ITGB1, PRKCI, KCNJ11, LRP1, WNT3A, ATP2B4, MYO5A, TREM2, SORBS1, EGFR, PPP1R9B, LGALS3, GRIP1, PGRMC1, MYO5B, PTPN9, RANGRF, SPTBN1	2.0521	1	0.158737	0.156621
GOTERM_BP_DIRECT	GO:0090314	positive regulation of protein targeting to membrane	13	0.355385	0.012484	ACTR3, TCAF1, ITGAM, KCNB1, PDZK1, PAK1, GRIN2A, MYO1C, ERBB2, CCL2, STOM, FYN, TENT2	2.14305	1	0.359987	0.355189
GOTERM_BP_DIRECT	GO:0035022	positive regulation of Rac protein signal transduction	7	0.191361	0.0417569	CAMK2D, MUSK, LRP4, TEK, ARHGEF2, AGRN, PIK3CG	2.57942	1	0.658566	0.649788
GOTERM_BP_DIRECT	GO:2000379	positive regulation of reactive oxygen species metabolic process	17	0.464735	0.000110919	PDGFRB, CDKN1A, RIPK3, GADD45A, AKR1C1, PARK7, THBS1, TGFBR2, DHRS4, PLAU, LEP, TSPO, CYP1B1, PTK2B, NOX4, ROMO1, XDH	2.80245	0.575663	0.0160124	0.015799
GOTERM_BP_DIRECT	GO:0002092	positive regulation of receptor internalization	12	0.328048	0.00636334	CD63, SFRP4, AHI1, DAB2, SYK, EGF, TBC1D5, WNT3A, FMR1, PCSK9, PICK1, ARRB1	2.42489	1	0.247115	0.243821
GOTERM_BP_DIRECT	GO:0048260	positive regulation of receptor-mediated endocytosis	11	0.300711	0.00649371	CCL21, SYNJ1, HFE, PPT1, AP2A1, CBL, F3, CLU, BICD1, B2M, PLD2	2.55212	1	0.249669	0.246341
GOTERM_BP_DIRECT	GO:0014911	positive regulation of smooth muscle cell migration	20	0.546747	0.00024923	PDGFRB, EGR1, CAMK2D, POSTN, IL18, IGF1, RETN, FOXO4, MIF, F3, PTK2, PLAU, MYC, P2RY2, CYP1B1, NOX4, HAS2, IL6ST, TLR4, S100A11	2.40935	0.854312	0.0294698	0.029077
GOTERM_BP_DIRECT	GO:0048661	positive regulation of smooth muscle cell proliferation	32	0.874795	1.2983e-05	NOTCH3, PHB1, SHC1, AKR1B1, HMGCR, RETN, PIK3R1, THBS1, AIF1, EGFR, MYC, PDGFD, NAMPT, S1PR1, HMOX1, IL6R, HES5, PDGFRB, EGR1, TGFB1, MMP2, IL18, IGF1, SULF1, PTK2, FOXP1, TGFBR2, GNAQ, CDH13, TLR4, MYD88, HBEGF	2.22731	0.0954644	0.00286729	0.00282908
GOTERM_BP_DIRECT	GO:0010765	positive regulation of sodium ion transport	9	0.246036	0.0443461	AKT3, ADRB2, PRSS8, SCN3B, SGK1, FGF12, SCN4B, SCN1B, MLLT6	2.16841	1	0.6684	0.659491
GOTERM_BP_DIRECT	GO:0032874	positive regulation of stress-activated MAPK cascade	9	0.246036	0.0355147	TAOK3, CLEC7A, TAOK1, TAOK2, NOD1, IGFBP6, HMGCR, TLR4, INAVA	2.25515	1	0.602896	0.594861
GOTERM_BP_DIRECT	GO:0032930	positive regulation of superoxide anion generation	12	0.328048	0.00181055	APP, TYROBP, ITGAM, TGFB1, SYK, CLEC7A, GSTP1, GNAI3, IL18, EGFR, GNAI2, SOD1	2.78414	0.999999	0.118576	0.116996
GOTERM_BP_DIRECT	GO:0070234	positive regulation of T cell apoptotic process	6	0.164024	0.0305998	CD274, PRELID1, BCL2L11, LGALS5, ICAM1, IDO1	3.13215	1	0.559934	0.552471
GOTERM_BP_DIRECT	GO:0042102	positive regulation of T cell proliferation	21	0.574084	0.00893265	CD274, ANXA1, VCAM1, DHPS, VTCN1, CORO1A, AIF1, KITLG, CD1D1, PNP, RT1-HA, PTPRC, DNAJA3, LEP, CD28, NCKAP1L, JAK2, IL6ST, CD46, CD276, ZP4	1.80206	1	0.286438	0.28262
GOTERM_BP_DIRECT	GO:0045944	positive regulation of transcription by RNA polymerase II	246	6.72499	0.00672036	TCERG1, APP, GABPB2, MYT1L, FOXI1, HNRNPU, SOX3, CREB3L3, MYC, NAMPT, KAT8, SUPT20H, CCN1, IER5, TP63, IER2, CDON, DDX17, IFRD1, RFX2, EBF1, HNF1A, BHLHA15, ACTN4, RUNX1, THAP3, ZFPM2, ATF3, CASZ1, ZFP748, EPAS1, PIK3R1, PLAC8, PCBP1, GALR1, NHLH1, HLTF, ALX4, TP53BP1, PCK1, PATZ1, S100A10, WWTR1, EGR1, YES1, JAG1, IGF2, NFATC2, NR1D2, INO80, IGF1, NR1D1, SMARCA1, FOSL2, SETX, CD28, ATM, CDK12, A…	1.15953	1	0.255353	0.25195
GOTERM_BP_DIRECT	GO:0030511	positive regulation of transforming growth factor beta receptor signaling pathway	12	0.328048	0.0136093	TGFBR3, CDKN1C, SDCBP, STK11, MYOCD, ZEB2, CDKN2B, HSP90AB1, CITED2, FURIN, NPNT, THBS1	2.21093	1	0.379685	0.374624
GOTERM_BP_DIRECT	GO:0032760	positive regulation of tumor necrosis factor production	43	1.17551	2.812e-06	SETD4, CSF1R, APP, LY96, PTPRJ, NOD1, PIK3R1, THBS1, CLU, AKAP12, DDT, CLEC7A, CCL2, RIPK1, CD14, JAK2, CCN1, CCR5, CCR2, IL33, TGFB1, FCER1G, SYK, SPHK2, IFNGR1, STAT3, IL18, CYBB, PTPN11, MIF, TNFRSF1A, MAVS, ADAM17, TYROBP, PTPRC, FRMD8, LEP, BTK, ARHGEF2, FCGR2B, TLR4, MYD88, PF4	2.07204	0.0214968	0.000903024	0.000890989
GOTERM_BP_DIRECT	GO:1904707	positive regulation of vascular associated smooth muscle cell proliferation	17	0.464735	0.0233274	CAMK2D, CALCRL, HPGD, MMP2, GNAI3, IGF1, GNAI2, ERN1, GJA1, PAK1, ADAMTS1, NF1, MFN2, JAK2, MAP3K7, FGFR2, DDR2	1.77489	1	0.500073	0.493408
GOTERM_BP_DIRECT	GO:0090303	positive regulation of wound healing	12	0.328048	0.0312512	ITGB1, ANXA1, CLEC7A, PRKCE, CCL2, ARHGEF2, DUOX2, PTK2, ACTG1, HBEGF, MYLK, DDR2	1.9782	1	0.559934	0.552471
GOTERM_BP_DIRECT	GO:0009791	post-embryonic development	27	0.738108	0.0284313	RAB3A, SLC8A1, NPPC, SGPL1, BCL2L11, SERP1, ALX4, MMUT, ACADM, APOB, TCF7L2, MORC3, HEG1, TET2, MAPK8IP3, ACVR2B, TGFBR1, DLK1, IGF2R, NR4A2, ALDH5A1, GNAQ, TBCE, SELENOP, ATM, FGFR2, LLGL2	1.51014	1	0.557658	0.550225
GOTERM_BP_DIRECT	GO:0035166	post-embryonic hemopoiesis	5	0.136687	0.0150934	MYO1E, KAT8, AHR, JAK2, KLF4	4.4745	1	0.40165	0.396296
GOTERM_BP_DIRECT	GO:0099173	postsynapse organization	10	0.273373	0.015644	DNM3, ACTR3, LAMA5, ABI2, ACTN1, STK38, FZD9, WASF2, CD44, SPTBN2	2.40935	1	0.40165	0.396296
GOTERM_BP_DIRECT	GO:0098884	postsynaptic neurotransmitter receptor internalization	7	0.191361	0.0311108	DNM3, SYNJ1, CALY, MYO6, TMUB1, EPS15, RAB11FIP5	2.74063	1	0.559934	0.552471
GOTERM_BP_DIRECT	GO:1990573	potassium ion import across plasma membrane	13	0.355385	0.0390182	HCN4, SLC12A4, KCNE2, KCNJ11, KCND3, SLC12A1, ATP1A4, KCNJ16, ATP1A2, ATP1B2, ATP4A, SLC12A7, HCN2	1.85082	1	0.644301	0.635713
GOTERM_BP_DIRECT	GO:0071805	potassium ion transmembrane transport	34	0.92947	0.043924	HCN4, SLC24A2, KCNG3, KCNE2, LRRC38, HPN, ATP1A4, SLC1A3, ATP1A2, PKD2L1, PKD2, KCNA7, LRRC55, LRRC52, KCNN3, SLC12A7, CCDC51, KCNH1, SLC12A4, KCNJ11, KCNB1, KCND3, KCNIP4, SLC12A1, KCNK15, KCNJ16, KCNAB1, SLC9A3, ATP4A, SLC9A4, EEF1A2, SLC9A9, HCN2, KCNK4	1.38303	1	0.668198	0.659292
GOTERM_BP_DIRECT	GO:0097300	programmed necrotic cell death	5	0.136687	0.0416267	RIPK3, IRF3, ATG9A, CASP1, RIPK1	3.48017	1	0.658566	0.649788
GOTERM_BP_DIRECT	GO:0046777	protein autophosphorylation	19	0.51941	0.00309717	PDGFRB, CSF1R, PDGFRA, RIPK3, NEK6, MINK1, EIF2AK3, PTK2, PAK1, STK11, GRK5, TAOK1, STK17B, MAPKAPK5, SIK1, PIM3, ULK1, JAK2, FGFR1	2.0521	1	0.158737	0.156621
GOTERM_BP_DIRECT	GO:0016540	protein autoprocessing	10	0.273373	0.0202191	CASP12, MYRF, CTSL, HJV, CASP4, CAPN2, CASP1, IHH, PCSK9, OMA1	2.32011	1	0.470472	0.464201
GOTERM_BP_DIRECT	GO:0006470	protein dephosphorylation	20	0.546747	0.00721247	PPP1R12A, PPM1H, PTPRJ, PTPN11, PPP2R5D, PTPN12, PTPRK, DUSP29, CTTNBP2NL, MTM1, PPM1G, PTPRG, FAM220A, PTPRD, PTPRE, PPM1A, STK11, PPP4R1, PTPRC, PTPN9	1.86994	1	0.264789	0.26126
GOTERM_BP_DIRECT	GO:0017038	protein import	5	0.136687	0.0416267	CHRD, APOE, SNX33, CLU, GPIHBP1	3.48017	1	0.658566	0.649788
GOTERM_BP_DIRECT	GO:0008104	protein localization	50	1.36687	0.000891918	CNTNAP2, PRPF19, SEPTIN11, SEPTIN10, CEP128, GRIP1, NIPBL, GJA1, AKAP10, YWHAQ, BBS7, PACRG, CSNK1E, AXIN2, HNF1A, MAPK8IP3, HSPG2, YWHAZ, PARD3B, LATS1, FRMD6, ULK1, PLEC, CRB1, KCNE2, LRP4, AKAP3, TRPM1, GGA1, MYO6, LMNA, CTNNA1, VPS54, DMD, BBS1, SPHKAP, SEPTIN2, WNT3A, NBEAL1, DHCR24, SEPTIN9, SEPTIN8, AHI1, DIAPH2, NIN, TREML4, LRIT3, LAMTOR2, ESAM, LAMTOR1	1.5819	0.998988	0.0741155	0.0731277
GOTERM_BP_DIRECT	GO:0034504	protein localization to nucleus	15	0.41006	0.04684	TRAF3IP2, CDKN2A, ZBTB16, SRSF1, HTT, AHR, DCLK1, IPO4, COL1A1, PYGO1, PIKFYVE, STK11, LMNA, CLDN18, GBP2	1.70845	1	0.700154	0.690822
GOTERM_BP_DIRECT	GO:0072659	protein localization to plasma membrane	41	1.12083	0.0139151	TRARG1, ERRFI1, LAMA5, RAB3A, ROCK1, STXBP1, ZDHHC23, ATP2C2, PRAM1, LRP6, FCHO2, TSPAN5, FLNA, SCN3B, SPTBN1, RAB8B, PACSIN1, S100A10, NHERF2, FYB1, FCER1G, ANXA2, KCNB1, KCNIP4, ADIPOQ, MYO5A, WDR72, RAB27B, PDZK1, SYTL2, TNFRSF1A, MRAP, GAK, TSPAN14, NFASC, EHD4, PACS2, FRMD8, RAB13, PKP3, RAPGEF6	1.4429	1	0.384055	0.378937
GOTERM_BP_DIRECT	GO:0051604	protein maturation	13	0.355385	0.0330157	FURIN, TMEM260, SORL1, TSPAN14, CASP7, CASP8, CASP3, CASP4, SERPINH1, CASP1, TSPAN5, NLRP3, LGMN	1.89386	1	0.581197	0.573451
GOTERM_BP_DIRECT	GO:0006468	protein phosphorylation	65	1.77693	9.59801e-08	ACVRL1, APP, GSK3A, MYLK3, NRBP2, STK11, SLK, PDK3, PIM3, PDK2, PDK1, CDKL2, CDKL3, EPHA7, EPHA6, SYK, MINK1, LMTK2, PRPF4B, YWHAZ, TGFBR1, TGFBR2, PEAK1, TSSK5, TSSK6, PICK1, SIK1, TSSK4, BLK, NIM1K, CAMK2D, PRKAA2, ROCK1, STK4, STK3, PAK1, ACVR1C, GRK5, GRK6, PTK2B, FYN, MAP4K4, LYN, CDK17, CDK18, YES1, TGFB1, GLYCTK, NEK6, CDC42BPA, ACVR2B, PTK2, FER, PINK1, TEC, CDK6, TAOK3, FES, TAOK1, STK17…	1.93895	0.000741459	6.74304e-05	6.65317e-05
GOTERM_BP_DIRECT	GO:0016485	protein processing	28	0.765446	0.00333151	SPON1, PCSK9, FURIN, ECE1, AEBP1, PCSK4, CTSS, PTHLH, CASP7, ADAMTS2, CASP8, MYC, ANPEP, CASP3, CASP1, PMPCA, DYNC2H1, TYSND1, MMEL1, F3, ADAM19, F7, ADAM17, BMP1, MAFB, TLL2, ADAM9, TLL1	1.75401	1	0.163987	0.161801
GOTERM_BP_DIRECT	GO:0009306	protein secretion	17	0.464735	0.0270761	ABCA1, RAB3A, TANGO2, HPS1, MTTP, RAB27A, HPS6, RAB27B, TVP23A, ARFGAP3, CD2AP, RCN3, RAB13, ERP29, CBLN4, MON1A, RAB8B	1.74579	1	0.540683	0.533476
GOTERM_BP_DIRECT	GO:0050821	protein stabilization	47	1.28486	0.0400545	HSP90AB1-PS13, PHB1, GRN, HSP90AB1, STXBP1, ZFP207, USP33, CTNND1, PARK7, PIK3R1, STK4, IFI30, CLU, STK3, BAG6, BRINP1, FLNA, PIM2, TSPAN1, TRIM44, IP6K2, GPIHBP1, MORC3, CDKN2A, COG3, MUL1, IFT80, ATP1B2, IGF1, MAPK8IP3, MT3, EFNA1, PINK1, TYROBP, PER3, PRKRA, TNIP2, GNAQ, CDC37, DNAJA3, H1F5, TRIM37, NAA16, PPIB, SAXO1, CRYAB, TAF1	1.31439	1	0.657265	0.648505
GOTERM_BP_DIRECT	GO:0006605	protein targeting	13	0.355385	0.0390182	AP3B1, RASSF9, SORL1, YWHAZ, SYNGR1, SYNGR2, PAN3, VPS51, YWHAQ, OS9, MYO6, PICK1, GBP2	1.85082	1	0.644301	0.635713
GOTERM_BP_DIRECT	GO:0006623	protein targeting to vacuole	11	0.300711	0.00238327	EFEMP2, GID4, VPS13C, TMEM50B, VPS8, VPS41, VPS37C, VPS54, LTBP1, FBLN2, MON1A	2.87114	1	0.13848	0.136635
GOTERM_BP_DIRECT	GO:0051262	protein tetramerization	13	0.355385	0.00191363	APP, CPSF7, CPSF6, SHMT2, PKD2L1, STK4, PKD2, STK3, TRPM1, OXA1L, COL6A1, TRPM7, TP63	2.62697	1	0.121046	0.119433
GOTERM_BP_DIRECT	GO:0015031	protein transport	66	1.80426	0.027799	ARF3, GDI1, ARRB1, SEC61A1, CCDC91, TOM1, TIMM17A, TMED3, CHP2, BBS7, ARRDC4, MAMDC4, SLC15A1, NUP210, ARRDC1, VPS33A, ARRDC3, RAB3IL1, ACTN4, CD2AP, RCN3, GORASP1, ZW10, CHMP4C, MYH9, EXOC3, VPS28, RTN2, RD3, CD63, CALCRL, STXBP1, RRBP1, ABCB9, MTM1, SELENBP1, NXF1, VPS51, MVB12B, MYO6, VPS54, STXBP5, SNX7, SEC31A, TIMM8B, RAB4A, RAB4B, CMTM6, MYO5A, SNF8, YIF1B, MYO1D, COL1A1, DAB2, CENPF, FRAS…	1.27606	1	0.549439	0.542116
GOTERM_BP_DIRECT	GO:0006508	proteolysis	115	3.14379	0.0078312	HP, PLAT, PARK7, CAPN6, PLAU, ANPEP, LONP1, CAPN2, PMPCA, PRSS8, PRSS3, CPA1, AGTPBP1, HGF, PCOLCE, ADAM17, ADAM15, CLPP, ADAM1A, MASP2, UQCRC2, CFB, MINDY3, CFH, KLK1, USP54, HTRA3, HPN, HTRA1, OMA1, AEBP1, ADAMTS12, ADAMTS10, ADAMTS16, ADAMTS15, DPP7, DPP9, RHBDL3, CIROP, CTSA, ACE, LVRN, NRDC, TYSND1, ABHD12B, PM20D1, BMP1, LGMN, MIPEP, USP37, TINAGL1, CPQ, USP33, KDM8, PCSK9, ECE1, MYSM1, CTS…	1.24852	1	0.273056	0.269416
GOTERM_BP_DIRECT	GO:0042776	proton motive force-driven mitochondrial ATP synthesis	8	0.218699	0.0299154	STOML2, ATP5F1B, ATP5PB, SDHD, SDHA, SDHB, ATP5F1E, ATP5ME	2.50572	1	0.559934	0.552471
GOTERM_BP_DIRECT	GO:0016601	Rac protein signal transduction	9	0.246036	0.0355147	EPS8, NISCH, ABI2, NF1, ELMO1, CDH13, RHOU, AIF1, WASF2	2.25515	1	0.602896	0.594861
GOTERM_BP_DIRECT	GO:0007265	Ras protein signal transduction	21	0.574084	0.0213539	BRAP, CDKN1A, CSF1, CDKN2A, RASGRF2, DHCR24, KSR2, RASGRP2, CCNA2, SDCBP, RABGEF1, KITLG, NRAS, DOK2, NF1, PLCE1, MAPKAPK5, ULK1, RAPGEF6, RALGDS, RALGPS2	1.6652	1	0.483311	0.476869
GOTERM_BP_DIRECT	GO:0043113	receptor clustering	13	0.355385	0.0230368	CD53, MUSK, WDR19, LRP4, IFT122, GRIK2, PTN, PAK1, FLNA, PICK1, TAX1BP3, MADCAM1, AGRN	1.98624	1	0.497287	0.490659
GOTERM_BP_DIRECT	GO:0006898	receptor-mediated endocytosis	34	0.92947	9.30308e-10	IFITM3, LMBR1L, ITGAM, LRP1, STAB2, LRP4, ADRB2, EGFR, PLD2, RABGEF1, ATP5F1B, MRC1, APOE, PRSS8, CD14, FCGR1A, LDLR, CAP1, MSR1, LYVE1, SORL1, HSPG2, DNM1, TGFBR2, DNM2, GAK, SLC9A3, DAB2, CTTN, PPT1, PLA2R1, FCGR2B, CD44, PICALM	3.04266	7.1894e-06	1.43788e-06	1.41872e-06
GOTERM_BP_DIRECT	GO:0032956	regulation of actin cytoskeleton organization	27	0.738108	0.00505135	CSF1R, LRP1, ROCK1, TWF2, ARHGAP18, SLC4A2, FZD10, IQGAP2, CELSR1, CORO1A, RND3, ARHGAP35, ARHGAP44, PAK1, RHOT1, PTK2B, ACTR3, PDGFRB, TGFB1, GRHL3, CD2AP, CCDC88A, DLC1, TAOK1, TAOK2, ESAM, MYO1F	1.72588	1	0.216887	0.213996
GOTERM_BP_DIRECT	GO:0045765	regulation of angiogenesis	12	0.328048	0.00832286	EFNA1, SP100, BMPER, FKBPL, LEP, NINJ1, PDE3B, ID1, NF1, TEK, ETS1, PIK3CG	2.34911	1	0.279318	0.275595
GOTERM_BP_DIRECT	GO:0008217	regulation of blood pressure	24	0.656096	0.00455135	ACVRL1, GUCY1A1, ACE, NOS2, GCH1, NPR1, CACNA1B, AGTRAP, ATP1A2, ECE1, ATP2B1, SOD1, ACTA2, NISCH, POMC, COL1A2, EDNRB, ACTC1, GNAQ, LEP, HMOX1, EMILIN1, MYH6, CORIN	1.81137	1	0.204493	0.201768
GOTERM_BP_DIRECT	GO:0030155	regulation of cell adhesion	17	0.464735	0.00838533	RET, LAMA5, PPP1R12A, LAMA2, LAMA4, IL18, CBLB, PTPRJ, LMO7, PRKX, PTK2, PLAU, FES, PDPN, S1PR1, PTK2B, CYTIP	1.9721	1	0.279318	0.275595
GOTERM_BP_DIRECT	GO:1902806	regulation of cell cycle G1/S phase transition	6	0.164024	0.0204959	MN1, CDKN1A, CDKN1B, TCIM, ATP2B4, MLF1	3.41689	1	0.470472	0.464201
GOTERM_BP_DIRECT	GO:0030334	regulation of cell migration	36	0.984144	0.00129743	LAMA5, MACF1, CDKN1B, ROCK1, LAMA2, LAMA4, SDC3, PRKX, LDB2, MYSM1, DOCK10, FGF6, FGF7, SLK, TMSB4X, LMNA, PLXNA2, PLXNA1, FLNA, PITX2, SRGAP2, CCR5, TMSB10, PLXNA3, PLEKHG3, HACE1, LMO4, MINK1, OSGIN1, SRCIN1, MMP10, RHOB, FRMD5, PLXNB2, TEK, VCL	1.70845	0.999956	0.0964092	0.0951242
GOTERM_BP_DIRECT	GO:0042127	regulation of cell population proliferation	47	1.28486	0.00312216	GUCY2C, CXCL9, LTK, SPARC, SHC1, PKD2, GRPR, CLU, SAT1, EGFR, BAG6, ERBB3, PLAU, ERBB2, SIX3, CTNNA1, EMILIN1, PITX2, EPS15, IER5, S100A11, KCNH1, APOBEC1, TGFB1, JAG1, ANXA1, IL4R, NOS2, STAT3, GKN3, OSGIN1, PLA2G4A, MIF, IGF1, KLF4, C2H1ORF56, PTK2, TGFBR2, GNL3, NFKBIA, CCDC88A, RNF126, FES, NF1, MYD88, FGFR1, PF4	1.51764	1	0.158737	0.156621
GOTERM_BP_DIRECT	GO:0008360	regulation of cell shape	47	1.28486	4.47388e-07	CSF1R, HPN, LPAR1, ARHGAP18, PTN, CORO1A, SYNE3, ARHGAP35, ICAM1, EPS8, FGD4, RHOT1, CCL7, ARHGDIA, PDPN, PLXNA2, CCL2, PTK2B, MYH14, PLXNA1, ANXA7, FYN, WASF3, PLXNA3, ANXA1, FN1, MSN, PARVA, ARAP1, CFAP410, PTK2, FMNL3, FMNL1, FMNL2, DNMBP, FES, BAMBI, DLC1, RHOJ, TAOK2, MYH9, PLXNB2, ITGA7, PHIP, RHOU, BRWD1, GAS7	2.11815	0.00345144	0.000230494	0.000227422
GOTERM_BP_DIRECT	GO:0090181	regulation of cholesterol metabolic process	10	0.273373	0.000812498	POR, ACADVL, DGAT2, THRB, EPHX2, DGKQ, ARFIP2, APOE, LDLR, ABCG1	3.48017	0.998129	0.0705504	0.0696101
GOTERM_BP_DIRECT	GO:0061001	regulation of dendritic spine morphogenesis	10	0.273373	0.00882842	ARHGAP44, DNM3, ABI2, ABI3BP, CFL1, SHANK3, SRCIN1, TANC2, ZDHHC15, LZTS3	2.61013	1	0.285078	0.281278
GOTERM_BP_DIRECT	GO:0010632	regulation of epithelial cell migration	5	0.136687	0.0150934	MACF1, SASH1, ARSB, PTK2, CORO1C	4.4745	1	0.40165	0.396296
GOTERM_BP_DIRECT	GO:0070372	regulation of ERK1 and ERK2 cascade	17	0.464735	0.000227957	LYN, EPHA7, SYK, GSTP1, FN1, ECE1, HMGCR, L1CAM, YWHAZ, EGFR, FAM83G, FAM83E, ERBB2, NEK10, NF1, CCN1, FGFR2	2.66233	0.828273	0.0279627	0.02759
GOTERM_BP_DIRECT	GO:0008277	regulation of G protein-coupled receptor signaling pathway	14	0.382723	0.0205162	RGS18, ITGB1, GIT2, USP20, HOMER2, USP33, ARRB1, RGS2, GRK5, DGKQ, RGS10, KCTD12, PLCB1, KCTD16	1.94889	1	0.470472	0.464201
GOTERM_BP_DIRECT	GO:0043087	regulation of GTPase activity	13	0.355385	0.0154745	ARHGAP9, VAV3, RABGAP1L, ARHGAP12, ARHGAP44, ADAP2, CHN1, NF1, PLXNA2, RAB3GAP2, PLXNB2, PLXNA1, PLXNA3	2.0881	1	0.40165	0.396296
GOTERM_BP_DIRECT	GO:0008016	regulation of heart contraction	11	0.300711	0.00161982	HCN4, GNAO1, MYBPC3, GJA1, THRB, S100A1, TNNT2, KCNE5, CACNA1B, MYH6, HBEGF	2.99597	0.999996	0.106991	0.105565
GOTERM_BP_DIRECT	GO:0050727	regulation of inflammatory response	23	0.628759	0.0423143	LYN, GRN, SEMA7A, ANXA1, IL1R1, FANCA, SPATA2, NR1D2, PARK7, ADAMTS12, FOXP1, SBNO2, CASP12, IRF3, CASP4, CASP1, PMP22, NLRP3, JAK2, TLR4, MYD88, BAP1, CCR2	1.51662	1	0.660603	0.651798
GOTERM_BP_DIRECT	GO:0043408	regulation of MAPK cascade	20	0.546747	0.000136828	LYN, CSF1R, MYLK2, MINK1, PTPN11, STK4, STK3, PAK1, TAOK3, FSHR, GRAP2, ID1, HRH4, TAOK2, TIMP2, NF1, FYN, CD24, STK40, MAP4K4	2.50572	0.65267	0.0182312	0.0179882
GOTERM_BP_DIRECT	GO:0003254	regulation of membrane depolarization	6	0.164024	0.0433392	HCN4, CAMK2D, RANGRF, FGF12, B2M, HCN2	2.89122	1	0.660603	0.651798
GOTERM_BP_DIRECT	GO:0051881	regulation of mitochondrial membrane potential	16	0.437397	0.00143011	OPRD1, PRELID1, TUSC2, MUL1, PARK7, DYNLL1, SOD1, PRDX3, PINK1, TSPAN9, UCP2, TSPAN4, CLIC1, SLC25A36, STOX1, BCL2L1	2.3864	0.999984	0.0981234	0.0968156
GOTERM_BP_DIRECT	GO:0043488	regulation of mRNA stability	15	0.41006	0.00253961	PIAS4, RNASEL, YTHDF1, YTHDC1, FMR1, RC3H1, ZFP36L2, ZFP36L1, CACNG7, ZFP36, CARHSP1, ALKBH5, FXR2, CSDC2, VIM	2.34911	1	0.140994	0.139114
GOTERM_BP_DIRECT	GO:0050730	regulation of peptidyl-tyrosine phosphorylation	12	0.328048	0.00636334	PDGFRB, EFNA1, APP, EPHA7, EGF, PDGFD, PRKCE, LONP1, FYN, TREM2, ZZEF1, EGFR	2.42489	1	0.247115	0.243821
GOTERM_BP_DIRECT	GO:0010543	regulation of platelet activation	5	0.136687	0.0264089	FUNDC2, FCER1G, TEC, SYK, GNAQ	3.91519	1	0.531938	0.524848
GOTERM_BP_DIRECT	GO:0001932	regulation of protein phosphorylation	23	0.628759	0.00703154	EPM2A, FN1, LRP4, PPP2R5D, IGF1, L1CAM, PIK3CG, PTK2, PPP1R9B, CORO1C, FER, NRAS, LOX, PRKAR2A, LEP, FSHR, TLR8, PLXNB2, PHIP, NCAM1, NHLRC1, TLR7, AGRN	1.77875	1	0.263785	0.260269
GOTERM_BP_DIRECT	GO:2000377	regulation of reactive oxygen species metabolic process	11	0.300711	0.0233601	PINK1, RIPK3, ALDH2, EIF6, TUSC2, CYP1B1, PDK3, RIPK1, PRCP, COQ7, MAP3K7	2.15335	1	0.500073	0.493408
GOTERM_BP_DIRECT	GO:0043484	regulation of RNA splicing	16	0.437397	0.040974	RBM38, SRRM4, AHNAK, SRSF1, CLK4, CLK3, AFF2, PTBP3, CLK1, PTBP1, SNRNP70, ESRP2, CCNL2, CDK12, CCNL1, HNRNPA1	1.69879	1	0.658566	0.649788
GOTERM_BP_DIRECT	GO:0051150	regulation of smooth muscle cell differentiation	4	0.109349	0.0315173	MYOCD, ZEB1, ENPP3, FGFR2	5.01144	1	0.559934	0.552471
GOTERM_BP_DIRECT	GO:0002028	regulation of sodium ion transport	10	0.273373	0.0118762	SLC9A3, PER1, NKAIN1, CAMK2D, TGFB1, PPME1, SIK1, ADRB2, SLC8A1, SCN1B	2.50572	1	0.349311	0.344656
GOTERM_BP_DIRECT	GO:0006942	regulation of striated muscle contraction	4	0.109349	0.0315173	MYBPC3, MYL3, ATP1A2, ATP2A1	5.01144	1	0.559934	0.552471
GOTERM_BP_DIRECT	GO:0050807	regulation of synapse organization	12	0.328048	0.0258186	RIMS4, SPARC, TUBB5, TUBA1A, WNT3A, CTTNBP2, SLITRK4, APOE, AGRN, DKK1, CDH8, SEPTIN11	2.03167	1	0.530655	0.523582
GOTERM_BP_DIRECT	GO:1900242	regulation of synaptic vesicle endocytosis	12	0.328048	0.0136093	ROCK1, OPHN1, ACTBL2, DGKQ, CALM3, PARK7, DNM1, ACTB, ACTG1, BCL2L1, PICALM, MYLK	2.21093	1	0.379685	0.374624
GOTERM_BP_DIRECT	GO:0002026	regulation of the force of heart contraction	9	0.246036	0.0215764	MYL4, GAA, MYL3, PEBP1, ATP1A2, PDE5A, SLC8A1, MYH6, APLN	2.45125	1	0.483311	0.476869
GOTERM_BP_DIRECT	GO:0010574	regulation of vascular endothelial growth factor production	4	0.109349	0.0315173	CCL2, AQP4, NDRG2, CCR2	5.01144	1	0.559934	0.552471
GOTERM_BP_DIRECT	GO:0030111	regulation of Wnt signaling pathway	8	0.218699	0.0224657	SNX3, STK11, MDFIC, TMEM237, LEF1, HNF1A, AXIN2, DKK1	2.6376	1	0.489056	0.482538
GOTERM_BP_DIRECT	GO:0070295	renal water absorption	6	0.164024	0.0073866	SCTR, AQP7, HAS2, AQP4, AQP3, MLLT6	4.1762	1	0.264789	0.26126
GOTERM_BP_DIRECT	GO:0090399	replicative senescence	6	0.164024	0.0433392	CDKN2A, ATM, ROMO1, WNT16, PLA2R1, ATR	2.89122	1	0.660603	0.651798
GOTERM_BP_DIRECT	GO:0014823	response to activity	34	0.92947	0.00218173	ITGB1, PRKAA2, FMR1, PEBP1, PTN, CBL, ALAD, STK11, PLAU, HSF1, CFL1, CCL2, NCAM1, HADH, PCK1, NOS2, ANXA2, MMP2, ADIPOQ, FN1, FOS, SORBS1, IGF1, L1CAM, ACVR2B, BMP6, ZEB1, COL4A2, LEP, COL6A1, UQCRC1, MYH4, TLR4, SMTNL1	1.69037	1	0.130701	0.128959
GOTERM_BP_DIRECT	GO:0010044	response to aluminum ion	6	0.164024	0.0073866	QDPR, ALAD, GLUD1, NT5E, LONP1, XDH	4.1762	1	0.264789	0.26126
GOTERM_BP_DIRECT	GO:0043200	response to amino acid	18	0.492072	0.0127843	LYN, CDKN1B, GSTP1, PIK3R1, PPP1R9B, ICAM1, TNFRSF1A, ALAD, GLRA1, GLRA3, LIPC, CASP3, HSF1, HMBS, CFL1, CCL2, CCN2, MYD88	1.84848	1	0.367275	0.36238
GOTERM_BP_DIRECT	GO:0046685	response to arsenic-containing substance	11	0.300711	0.00238327	ALAD, CDKN1A, AS3MT, ABCC2, FECH, SERPINF1, CYP1A1, CYP1B1, CPOX, PTK2, ATR	2.87114	1	0.13848	0.136635
GOTERM_BP_DIRECT	GO:0048678	response to axon injury	19	0.51941	0.0181099	LYN, CSF1R, MUSK, KCNB1, PROS1, TREM2, AIF1, SOD1, CST3, NPPC, TYROBP, LGALS1, AXL, MAP1B, DPYSL3, ERBB2, TSPO, MFN2, MATN2	1.75032	1	0.441493	0.435609
GOTERM_BP_DIRECT	GO:0051592	response to calcium ion	26	0.710771	0.00491233	SPARC, GDI1, MTTP, PCDH15, PEBP1, HTT, THBS1, EGFR, ACTG1, GRIN2A, LIPC, VPS54, PTK2B, MFN2, ANXA7, SEC31A, APOBEC1, RANBP1, SYT3, ANXA5, ENTPD6, PLA2G4A, TNNT2, MGP, ADAM9, CALM3	1.75131	1	0.213273	0.21043
GOTERM_BP_DIRECT	GO:0051591	response to cAMP	24	0.656096	0.00326203	BCKDHA, SFTPB, PFKFB1, SPARC, C1S, BCKDHB, PEBP1, PLAT, PYGM, PIK3R1, FOS, CYP7B1, FOSL2, COL1A1, PER1, THBD, MAT2A, DGKQ, MMP19, FOSB, PTK2B, TEK, IL6R, DUOX2	1.85609	1	0.161596	0.159442
GOTERM_BP_DIRECT	GO:0070723	response to cholesterol	8	0.218699	0.016402	F7, FDPS, TGFB1, ACSL5, HMGCR, CCR5, TGFBR1, TGFBR2	2.78414	1	0.406467	0.40105
GOTERM_BP_DIRECT	GO:0034097	response to cytokine	34	0.92947	4.71815e-05	CD274, PHB1, SP100, OXTR, SPARC, TRAF3IP2, CFH, CORO1A, AIF1, GHR, NFKBIZ, PGGT1B, TIMP2, CD38, TIMP1, IL6R, TIMP4, MCL1, CTSB, PDGFRA, CDKN2B, MMP2, STAT3, TRAFD1, FOS, OSMR, NFKB2, FOSL2, GNAO1, COL3A1, SYNJ1, ALDH1A2, IL6ST, BCL2L1	2.04795	0.305545	0.00775785	0.00765445
GOTERM_BP_DIRECT	GO:0051602	response to electrical stimulus	18	0.492072	0.027441	RYR1, EGR1, BTG2, RAB3A, MUSK, FMR1, MMP2, HP, PRICKLE2, PEBP1, AIF1, TGFBR1, AKAP12, GJB6, EEF1A2, MFN2, CD14, BCL2L1	1.70845	1	0.545152	0.537886
GOTERM_BP_DIRECT	GO:0034976	response to endoplasmic reticulum stress	28	0.765446	0.0226065	FICD, RASGRF2, UBA5, NOD1, ATP2A1, PIK3R1, THBS1, THBS4, CASP12, BCL2L11, CREB3L3, OS9, DDRGK1, PDILT, HNRNPA1, PDIA3, NIBAN1, BBS1, PDIA2, PTPN1, EIF2AK3, ERN1, MARCKS, PMP22, ERP29, NHLRC1, ATF3, BCL2L1	1.52522	1	0.490738	0.484197
GOTERM_BP_DIRECT	GO:0032355	response to estradiol	73	1.99563	1.91327e-09	RYR1, ERRFI1, OXTR, ITGAM, CDKN1B, ARPC1B, IHH, WFDC1, AHR, DBH, ETS1, PPP1R9B, GHR, GJA1, CASP8, ALDH2, MYC, CASP3, CD38, CYP1B1, CCN2, PDGFRB, ACTR3, SLC34A2, PDGFRA, POSTN, ANXA1, GPX1, ABCC2, ENDOG, GPX4, IGFBP2, DNMT3A, MIF, F3, CCNA2, SFRP4, F7, BDH1, MAP1B, ALDH1A2, HMBS, CRYAB, GRN, HPGD, STXBP1, GSTP1, PIK3R1, PTN, TFPI, EGFR, CST3, MAP2, HSF1, RBBP8, APOB, FCGR1A, BID, LDLR, MBD3, TGFB1…	2.02343	1.47856e-05	2.46429e-06	2.43145e-06
GOTERM_BP_DIRECT	GO:0045471	response to ethanol	66	1.80426	5.02423e-05	PHB1, SPARC, PEBP1, DBH, ICAM1, ALAD, NPPC, RGS2, CASP8, CASP12, ALDH2, MYC, CTSK, IL6R, CTSB, PDIA3, APOBEC1, CPT1A, G6PD, DNMT3A, ADIPOQ, FOS, TNFRSF1A, TUFM, RBP4, BDH1, CLDN18, PPARA, TLR4, OPRD1, HPGD, FECH, GSTP1, CACNA1B, PIK3R1, HMGCR, CBL, ADH6, NEU2, GRIN2A, RXRA, NLRP3, CCL2, PTK2B, FYN, APOE, CD14, LDLR, EGR1, GABBR1, VCAM1, GK, STAT3, IGF2, IGF1, NR0B2, SOD1, NFKBIA, POMC, ACTC1, LEP…	1.62773	0.321779	0.008089	0.00798119
GOTERM_BP_DIRECT	GO:0070542	response to fatty acid	14	0.382723	0.0291096	CDKN2A, PLAT, PIK3R1, ALAD, HMGCL, GNPAT, FABP3, LIPC, UCP2, TBXAS1, SCD2, MFN2, CCN2, TLR4	1.86596	1	0.559934	0.552471
GOTERM_BP_DIRECT	GO:0051384	response to glucocorticoid	39	1.06616	0.000271962	C1QB, PFKFB1, CDKN1A, SPARC, SHC1, HP, AQP4, PIK3R1, AIF1, GHR, ALAD, LIPC, RXRA, CTSL, CASP3, CCL2, ACADM, ACADS, IL6R, BCKDHA, SFTPB, ANXA1, BCKDHB, ADIPOQ, IGFBP2, FN1, PLA2G4A, MIF, IGF1, BMP6, FOSL2, H19, SFRP4, SLC9A3, FABP4, MGP, ADAM9, ALPL, TLR4	1.79638	0.877789	0.0304597	0.0300538
GOTERM_BP_DIRECT	GO:0009749	response to glucose	32	0.874795	0.00240333	CDKN1B, RASAL2, THBS1, SLC8A1, KHK, GYS2, GJA1, ACVR1C, CTSL, CASP3, UCP2, PTK2B, EIF2B1, CTSB, NDUFA9, EGR1, SFTPB, EIF2B4, TCF7L2, TGFB1, GPX1, NOS2, ADIPOQ, ACSL5, HNF1A, ACVR2B, NR0B2, PTK2, TGFBR2, COL6A2, COL6A3, NUCB2	1.71331	1	0.138604	0.136756
GOTERM_BP_DIRECT	GO:0009629	response to gravity	8	0.218699	0.0493893	GHR, SPARC, FABP4, ACSL6, CBLB, FOS, PLCG1, MYH4	2.27793	1	0.724251	0.714598
GOTERM_BP_DIRECT	GO:0009408	response to heat	14	0.382723	0.034272	CNTNAP2, EIF2B4, MILL1, IGF1, SOD1, CRNN, DNAJA4, DNAJA3, HSF1, TP53INP1, EIF2B1, MAP2K7, ASIC3, CRYAB	1.82709	1	0.599182	0.591196
GOTERM_BP_DIRECT	GO:0009725	response to hormone	42	1.14817	3.33753e-07	CNTNAP2, FHL2, CBLB, CYP4A3, COX5B, ACAT1, GHR, ALAD, LIPC, MAT2A, MB, LONP1, TIMP2, CD38, PTK2B, ARFIP2, ACADM, TIMP1, PITX2, HADH, LDLR, TIMP4, LYN, PDGFRA, GPX1, ANXA1, SNRPN, NOS2, PLA2G4A, DHCR24, MIF, H19, F7, POR, MMP14, LOX, BDH1, HMBS, MGP, ACOT2, MMP19, HCN2	2.24872	0.00257592	0.000184232	0.000181776
GOTERM_BP_DIRECT	GO:0042542	response to hydrogen peroxide	24	0.656096	0.00623882	PDGFRB, GPX1, SHC1, TXNRD2, MMP2, HP, PLA2G4A, PARK7, SLC8A1, PLD2, SOD1, GNAO1, COL1A1, PRDX3, MB, CASP3, CAPN2, HMOX1, PTK2B, ADAM9, PLCG1, CRYAB, XDH, BCL2L1	1.76874	1	0.247115	0.243821
GOTERM_BP_DIRECT	GO:0055093	response to hyperoxia	16	0.437397	0.00311871	PDGFRB, PDIA3, PDGFRA, SFTPB, CDKN1A, TXNRD2, ELN, MMP2, IL18, COL1A1, ALDH2, PLAU, PDPN, CYP1A1, POLG, CCR2	2.22731	1	0.158737	0.156621
GOTERM_BP_DIRECT	GO:0001666	response to hypoxia	99	2.7064	4.62605e-11	HP, PLAT, PLOD2, ETS1, SLC8A1, LOXL2, ICAM1, NPPC, ALKBH5, LIPC, PLAU, LONP1, CAPN2, MAP3K7, PDIA3, CPT1A, POSTN, ADIPOQ, ACSL6, ACTN4, HSPG2, ADAM17, HMBS, DDIT4, ACOT2, CSF1R, EPAS1, SHC1, ITPR2, ADRB2, PLD2, HMOX1, EGR1, VCAM1, TGFB1, ACE, SMAD9, IGF1, MT3, FOSL2, NR4A2, NF1, CYP1A1, NOX4, ATM, CD24, BCL2L1, RYR1, ACVRL1, CDKN1B, CITED2, PYGM, ECE1, RYR3, SLC2A8, ALAD, MB, CASP3, CASP1, CD38, …	1.92598	3.57501e-07	1.19167e-07	1.17579e-07
GOTERM_BP_DIRECT	GO:0035902	response to immobilization stress	18	0.492072	0.00753461	PHB1, TGFB1, MYRF, NOS2, KEAP1, DBH, FOS, SLC8A1, ACTB, ACTG1, FOSL2, PPP1R9B, POMC, GAL, ACTBL2, SPTLC2, CYP1A1, PTK2B	1.94409	1	0.268181	0.264607
GOTERM_BP_DIRECT	GO:0032868	response to insulin	34	0.92947	0.0263545	ERRFI1, PFKFB1, SHC1, GCNT1, RETN, PIK3R1, ICAM1, KHK, ACVR1C, CTSK, GRB10, APOE, HADH, PCK1, LYN, EGR1, VPS13C, MIF, FOS, SORBS1, CD2AP, COL1A1, HADHA, FABP3, RBP4, GAL, EIF6, BDH1, LEP, RASA1, ALPL, PPARA, SRSF6, TLR4	1.4391	1	0.531938	0.524848
GOTERM_BP_DIRECT	GO:0034616	response to laminar fluid shear stress	6	0.164024	0.0305998	ABCA1, ACE, TGFB1, ADAM9, ETS1, KLF2	3.13215	1	0.559934	0.552471
GOTERM_BP_DIRECT	GO:0010288	response to lead ion	14	0.382723	0.0400585	APP, SPARC, FECH, DNMT3A, HP, CPOX, F3, QDPR, ALAD, FTL1, PPP5C, HMBS, NCAM1, BCL2L1	1.7898	1	0.657265	0.648505
GOTERM_BP_DIRECT	GO:0033993	response to lipid	12	0.328048	0.0444562	PDGFRB, H19, STK11, RIDA, ACVR1C, LIPC, COL6A1, SORBS1, PCK1, ABCG1, EGFR, PF4	1.87929	1	0.6684	0.659491
GOTERM_BP_DIRECT	GO:0032496	response to lipopolysaccharide	79	2.15965	2.93765e-06	OTUD5, SPARC, CSF1, PROS1, HP, LITAF, LOXL1, ICAM1, ALAD, AKAP12, THBD, GJA1, CASP8, EDNRB, ALDH2, CASP3, NFKBIZ, CASP1, CCR5, JAK2, IL6R, TIMP4, SFTPB, ENTPD1, ABCC2, PLA2G4A, IRAK3, MIF, FOS, TNFRSF1B, FOXP3, F3, DCN, FOXP1, TNFRSF1A, ADAM17, IRF3, COL6A1, BTK, LTA, PDE5A, TLR4, CFB, IDO1, CSF1R, HPGD, CNP, LY96, MGST2, CSF2RB, LIAS, TFPI, PRDX3, ABR, HSF1, CCL2, CD14, PCK1, APOB, XDH, PCK2, VC…	1.67189	0.0224464	0.000903024	0.000890989
GOTERM_BP_DIRECT	GO:0009612	response to mechanical stimulus	44	1.20284	1.06296e-06	CNTNAP2, CSF1R, BTG2, ITGAM, CSF1, CITED2, IHH, RETN, THBS1, ETS1, ACTB, ACTG1, TUBA1A, LMNA, CAPN2, CCL2, PTK2B, ASIC3, CTSB, MYOCD, POSTN, ENDOG, NOS2, MMP2, IGFBP2, MIF, FOS, IGF1, F3, PTK2, DCN, TGFBR2, FOSL2, COL1A1, ATAT1, COL3A1, MMP14, ACTBL2, MAP1B, COL6A1, MGP, FOSB, CHI3L1, ATR	2.12023	0.0081809	0.000410727	0.000405253
GOTERM_BP_DIRECT	GO:0051597	response to methylmercury	7	0.191361	0.0224036	ALAD, GRIN2A, FECH, HMBS, CPOX, PLA2G4A, ARSB	2.92334	1	0.489056	0.482538
GOTERM_BP_DIRECT	GO:0014850	response to muscle activity	16	0.437397	0.0265005	RYR1, ITGB1, POSTN, PRKAA2, MUSK, PERM1, FN1, METRNL, FNDC5, ADAM17, RBP4, COL6A1, ERBB2, MFN2, ADSS1, MYH4	1.7898	1	0.531938	0.524848
GOTERM_BP_DIRECT	GO:0035994	response to muscle stretch	9	0.246036	0.0355147	NFKBIA, MYOCD, ANKRD1, DMD, ECE1, FOS, MYH4, SLC8A1, DDR2	2.25515	1	0.602896	0.594861
GOTERM_BP_DIRECT	GO:0007584	response to nutrient	44	1.20284	0.000212732	AHCY, KLK1, HMGCR, ACAA1A, PIK3R1, SLC8A1, ALAD, HMGCL, RXRA, HSF1, CYP1B1, ARFIP2, ACADM, MLYCD, ARSB, BCKDHA, ABCA1, CPT1A, VCAM1, DGAT2, APAF1, ACSL1, BCKDHB, ADIPOQ, IGFBP2, ACSL6, ACSL5, CYBB, IGF1, SUOX, CP, TGFBR2, COL1A1, GNPAT, POR, GATM, BDH1, LEP, MGP, LTA, PPARA, IL6ST, CFB, PLEC	1.74449	0.806826	0.026516	0.0261625
GOTERM_BP_DIRECT	GO:0031667	response to nutrient levels	43	1.17551	0.0300563	ITGB1, H6PD, GSTP1, HMGCR, FOXO4, CST3, HSD11B1, ALAD, LIPC, WNT11, CBS, MFN2, PCK1, MBD3, PDIA3, ABCA1, EGR1, IL15RA, PTPN1, CPT1A, ACE, ADIPOQ, ATG9A, DNMT3A, IGF2, SCTR, SORBS1, IGF1, SOD1, COL1A1, H19, F7, ADAM17, ZEB1, LEP, MAP1B, FUBP1, HMBS, ACOT2, IGFALS, NES, CD44, FGFR1	1.36043	1	0.559934	0.552471
GOTERM_BP_DIRECT	GO:1990834	response to odorant	6	0.164024	0.0433392	CNTNAP2, MMP14, IL4R, CTSL, IL1R1, CTSH	2.89122	1	0.660603	0.651798
GOTERM_BP_DIRECT	GO:0014070	response to organic cyclic compound	96	2.62438	2.81108e-09	CDKN1A, BTG2, OXTR, CDKN1B, CSF1, HP, PEBP1, AHR, DBH, MKI67, PPP1R9B, ICAM1, ALAD, LIPC, EDNRB, ALDH2, CTSL, CASP3, CTSK, NAMPT, CFL1, CASP1, ANXA7, CYP1B1, CCN2, JAK2, CTSB, PDGFRB, CPT1A, G6PD, GUCY1A1, ANXA1, GPX1, ABCC2, IGFBP4, GPX3, ACSL1, SERPINF1, FST, IGFBP2, TET2, FOS, F3, TGFBR1, DUSP6, TGFBR2, F7, MMP14, SFRP1, FSHR, HMBS, PLIN2, ALDOC, PPARA, CD44, CSF1R, SHC1, LEF1, CACNA1B, EGFR, …	1.81684	2.17238e-05	3.10343e-06	3.06207e-06
GOTERM_BP_DIRECT	GO:0010243	response to organonitrogen compound	20	0.546747	0.0184467	SMAD1, CSF1R, CDKN1A, BTG2, CDKN2A, PEBP1, PLA2G4A, MGST2, PTK2, PPP1R9B, GNAO1, CASP12, HSF1, PTK2B, ALDOC, PLCG1, PLCB1, MYD88, CCL26, BCL2L1	1.71625	1	0.44829	0.442316
GOTERM_BP_DIRECT	GO:0006979	response to oxidative stress	49	1.33953	1.75816e-05	APP, BTG3, BTG1, NDUFA12, PEBP1, PARK7, ALAD, TRIM25, BANF1, JAK2, G6PD, GPX1, ABCC2, GPX4, GPX3, MMP2, GPX8, HNF1A, CD2AP, MMP14, NDUFS8, PPIF, NCOA7, TLR4, EPAS1, NDUFB4, LPO, FOXO4, LIAS, EGFR, CYGB, PRDX3, PRDX5, PSMB5, HMOX1, NCAM1, RIPK1, APOE, CAMK2G, DUOX2, RBPMS, TXNRD2, COQ7, MT3, SOD1, PINK1, GATM, MSRB2, BCL2L1	1.8491	0.127046	0.00357555	0.0035279
GOTERM_BP_DIRECT	GO:0048265	response to pain	10	0.273373	0.0321167	ATAT1, RET, CNTNAP2, EDNRB, GCH1, COL6A1, CACNA1B, TSPO, NMUR2, DBH	2.16011	1	0.566662	0.559109
GOTERM_BP_DIRECT	GO:0043434	response to peptide hormone	42	1.14817	1.3357e-05	PHB1, BTG2, OXTR, SPARC, CDKN1B, BTG1, ATP2A1, DBH, PLD1, COX5B, PLD2, LRP6, GHR, GJA1, STK11, LIPC, TIMP1, CCN2, PRSS8, EIF2B1, IL6R, TIMP4, CTSB, LYN, FDPS, EIF2B4, NUDC, PRKCI, ANXA1, STAT3, IL18, FOSL2, COL1A1, H19, SFRP4, CRYGD, GATM, TFF3, GNRH1, TEK, PLCB1, BCL2L1	1.9782	0.0980744	0.00286729	0.00282908
GOTERM_BP_DIRECT	GO:0032570	response to progesterone	20	0.546747	0.0137616	ERRFI1, OXTR, TGFB1, WBP2, ABHD2, PIK3R1, ADRB2, MIF, FOS, PTN, FOSL2, ALDH2, MAP2, ERBB2, CCL2, CD38, TSPO, FOSB, DSG2, TLR4	1.76459	1	0.382357	0.377261
GOTERM_BP_DIRECT	GO:0032526	response to retinoic acid	26	0.710771	0.00421822	SP100, AQP3, GJA1, CYP26B1, RXRA, CD38, CTSH, IGFBP7, APOE, RXRG, STRA6, PDGFRB, TIE1, MMP2, IGFBP2, KLF4, DKK1, GDAP1, BMP6, IGF2R, RUNX1, RBP4, SYNJ1, ALDH1A2, TEK, TLR4	1.77035	1	0.1952	0.192598
GOTERM_BP_DIRECT	GO:0010269	response to selenium ion	8	0.218699	0.0493893	ALAD, GPX1, RXRA, TXNRD2, GPX3, SELENOP, VIM, APOB	2.27793	1	0.724251	0.714598
GOTERM_BP_DIRECT	GO:0042594	response to starvation	18	0.492072	0.0408269	PFKFB1, HP, IGF1, SORBS1, CBL, ACAT1, HMGCL, GNPAT, ZFP36, BDH1, TBC1D5, ADSS1, ULK1, ACADM, PCK1, ACADS, NUCB2, PCK2	1.63417	1	0.658566	0.649788
GOTERM_BP_DIRECT	GO:0048545	response to steroid hormone	19	0.51941	0.00808051	ERRFI1, OXTR, PAQR7, ABCC2, IGFBP2, ACSL6, IGF1, AXIN2, FOS, ACAA1A, PPP1R9B, TGFBR2, COL1A1, H19, DAB2, LOX, SPP1, GNRH1, CYP1B1	1.88923	1	0.277539	0.273839
GOTERM_BP_DIRECT	GO:0097066	response to thyroid hormone	11	0.300711	0.000678562	F7, STK11, ACE, ANXA2, ANXA5, HPN, AKR1B1, KEAP1, IGF1, L1CAM, CFB	3.2813	0.99473	0.0624277	0.0615957
GOTERM_BP_DIRECT	GO:0034612	response to tumor necrosis factor	16	0.437397	0.000799195	ENDOG, SLC22A5, NOS2, GCH1, ADIPOQ, NMNAT3, CASP8, TUBA1A, CHI3L1, CCL2, ADAM9, RIPK1, APOE, CD14, JAK2, MAP2K7	2.50572	0.997927	0.0703231	0.0693858
GOTERM_BP_DIRECT	GO:0009615	response to virus	25	0.683434	0.0236573	IFITM3, CREBZF, IFITM1, IFITM2, ADAR, ZC3HAV1, DDX60, CLU, CFL1, ITGB6, PIM2, APOB, DUOX2, OASL2, MX1, FOXP3, DCLK1, IL17RA, CD2AP, ACTA2, ACTC1, CDK6, TLR8, MYD88, BCL2L1	1.56608	1	0.503647	0.496934
GOTERM_BP_DIRECT	GO:0009410	response to xenobiotic stimulus	159	4.34664	1.46454e-13	ERRFI1, PHB1, OXTR, TRAF3IP2, NDUFA10, HP, PEBP1, AQP7, PARK7, AHR, CYP4A3, ENO3, SLC8A1, ICAM1, NPPC, LGALS1, LIPC, PNP, MYC, DPYSL2, ARFIP2, PRSS8, HADH, B2M, CPT1A, ACSL1, IGFBP2, NDUFA10L1, ADIPOQ, CYBB, MIF, HSPG2, GNPAT, POR, RBP4, SFRP1, ADAM17, LOX, MAP1B, HMBS, ACOT2, UQCRC2, FECH, SLC1A3, PIK3R1, NPAS2, GRIN2A, MYO6, HMOX1, NCKAP1L, MAP2K6, S100A10, LYN, ABCA1, SLC10A4, EGR1, SMAD1, FDP…	1.766	1.13168e-09	1.13179e-09	1.11671e-09
GOTERM_BP_DIRECT	GO:0060041	retina development in camera-type eye	34	0.92947	0.00122184	RET, RD3, CRB1, GRN, CFH, TCIRG1, PTN, ACTB, ACTG1, TBC1D32, PDE6B, PDE6A, TENT2, SCAPER, TGIF1, BBS1, AGTPBP1, MUSK, LAMB2, SERPINF1, HPS1, MERTK, USH2A, DCLK1, NR4A2, AHI1, RBP4, MFRP, ACTBL2, LHX2, IMPDH1, ALMS1, GNB1, XRN2	1.74579	0.999921	0.0934891	0.0922431
GOTERM_BP_DIRECT	GO:0043691	reverse cholesterol transport	6	0.164024	0.0305998	ABCA1, SCARB1, APOA4, APOE, HNF1A, ABCG1	3.13215	1	0.559934	0.552471
GOTERM_BP_DIRECT	GO:0006396	RNA processing	15	0.41006	0.0351192	ZFP830, RNASEL, RNGTT, DIS3, DIS3L, ZFC3H1, ADAR, TRMT2A, ADARB1, ADARB2, U2SURP, EXOSC5, ADAD1, RTCB-PS1, ADAD2	1.77292	1	0.602896	0.594861
GOTERM_BP_DIRECT	GO:0060021	roof of mouth development	22	0.601422	0.0242705	GABRB3, GDF11, PDGFRA, OSR2, WFIKKN1, BNC2, PRRX1, DLX6, WFIKKN2, NPRL3, CPLANE1, ACVR2B, TGFBR1, LRP6, TGFBR2, TGFBR3, SGPL1, WNT11, FRAS1, TBC1D32, ALX4, BCOR	1.62135	1	0.508074	0.501303
GOTERM_BP_DIRECT	GO:0045214	sarcomere organization	15	0.41006	0.00837641	MYBPC3, ITGB1, MYBPC2, ACTN1, MYLK3, ACTG1, MYOM3, CSRP1, TNNT2, CASQ2, XIRP1, TCAP, MYOZ1, MYH6, PLEC	2.0881	1	0.279318	0.275595
GOTERM_BP_DIRECT	GO:0014037	Schwann cell differentiation	6	0.164024	0.0433392	ERBB3, LAMA2, NAB2, NF1, PMP22, ADAM22	2.89122	1	0.660603	0.651798
GOTERM_BP_DIRECT	GO:0072520	seminiferous tubule development	9	0.246036	0.0215764	ADGRG1, FER, TBC1D20, RAD21L1, ADRM1, ATRX, JMJD1C, SPATA2, SCAPER	2.45125	1	0.483311	0.476869
GOTERM_BP_DIRECT	GO:0003009	skeletal muscle contraction	12	0.328048	0.00832286	CHRNA1, RYR1, CHRND, MYH3, JSRP1, CCDC78, CHRNE, TNNI1, MYH8, TCAP, MYH14, TLR4	2.34911	1	0.279318	0.275595
GOTERM_BP_DIRECT	GO:0007519	skeletal muscle tissue development	33	0.902132	1.24925e-05	CSF1R, RTL1, ELN, DYSF, COL19A1, CKMT2, ERBB3, ERBB2, VPS54, MYH14, DMD, FLNB, PITX2, MYOZ1, RXRG, CTSB, CDON, KCNAB1, CFLAR, DCN, FOXP1, H19, MYL6, NPHS1, COL6A1, MYL3, NF1, MYF6, ITGA7, VGLL2, VAMP5, PLEC, MYF5	2.19917	0.0920291	0.00286729	0.00282908
GOTERM_BP_DIRECT	GO:0048630	skeletal muscle tissue growth	5	0.136687	0.0264089	CHRNA1, CHRND, COL6A1, VPS54, MTM1	3.91519	1	0.531938	0.524848
GOTERM_BP_DIRECT	GO:0043403	skeletal muscle tissue regeneration	13	0.355385	0.00784399	GPX1, IFRD1, DYSF, CFLAR, ENO3, MYMK, GJA1, KLF5, PLAU, COL6A1, MYF6, DMD, VIM	2.26211	1	0.273056	0.269416
GOTERM_BP_DIRECT	GO:0001501	skeletal system development	33	0.902132	0.00137186	CDKN1C, COL18A1, ERRFI1, WFIKKN1, WFIKKN2, CHRD, IHH, HOXC10, PTHLH, HOXA11, LGALS3, CLEC3B, SERP1, SH3PXD2B, PITX1, TP63, GDF11, ZBTB16, FST, EIF2AK3, IFT80, ACVR2B, TGFBR1, TLE5, RUNX1, COL1A1, COL3A1, VCAN, MMP14, COL1A2, GNAQ, COL5A2, FBN1	1.75188	0.999975	0.0981234	0.0968156
GOTERM_BP_DIRECT	GO:0048705	skeletal system morphogenesis	16	0.437397	0.0162157	PDGFRB, PDGFRA, LAMA5, IDUA, COL11A1, MMP2, ACVR2B, TGFBR1, LRP6, COL1A1, SGPL1, PRKRA, MYC, SH3PXD2B, SIK3, ALX4	1.89111	1	0.406467	0.40105
GOTERM_BP_DIRECT	GO:0043588	skin development	22	0.601422	0.00127057	RYR1, ERRFI1, TCF7L2, TRAF3IP2, LEF1, PTCH2, ARRDC3, DHCR24, MIF, COL1A1, COL3A1, ADAMTS2, FRAS1, COL5A1, NFKBIZ, COL5A2, COL6A1, DACT2, LTB, ITGB6, MYD88, PLEC	2.05694	0.999946	0.0953295	0.0940589
GOTERM_BP_DIRECT	GO:0007264	small GTPase-mediated signal transduction	27	0.738108	0.00116793	DOCK6, GDI1, DOCK9, DOCK8, RASGRF2, DOCK7, ARHGAP1, ARHGAP18, RASGRP2, RND3, DOCK10, DOCK11, PAK1, RHOT1, YWHAQ, HMOX1, PLCE1, CHML, RALGDS, VAV3, RAB4A, RHOB, TIAM2, CCDC88A, DNAJA3, DOCK2, NUCB2	1.90041	0.99988	0.0902579	0.0890549
GOTERM_BP_DIRECT	GO:0035725	sodium ion transmembrane transport	30	0.82012	0.0240882	HCN4, SLC24A2, SLC20A1, ATP1A4, ATP1A2, PKD2L1, PKD2, SLC8A1, SLC9C2, ASIC4, ASIC5, SCN7A, SCN3B, ASIC3, SCN3A, SCN1B, SLC34A2, SLC38A1, SLC12A1, ANO6, SLC8B1, SLC4A7, SLC6A5, SLC9A3, SLC6A6, SLC9A4, SLC9A9, SCN4A, SCN4B, HCN2	1.4915	1	0.508074	0.501303
GOTERM_BP_DIRECT	GO:0001756	somitogenesis	17	0.464735	0.0170169	IFITM1, WNT3A, XRCC2, LEF1, AXIN2, LRP6, MIB1, LFNG, EPB41L5, SFRP1, ZEB2, ABI1, MYF6, PLXNA2, TCAP, ATM, MYF5	1.83609	1	0.420149	0.414549
GOTERM_BP_DIRECT	GO:0007283	spermatogenesis	101	2.76107	0.0158685	TDRKH, WIPF3, HP, ARID4A, AQP7, ARID4B, PARK7, SPATA20, SLC4A2, CELSR2, CLU, CDH8, HOXA11, CEP128, HERC4, GJA1, ALKBH5, RGS2, PLAU, NEK1, SCAPER, TP63, NANOS3, RAD21L1, MIF, RBP4, ADAM17, TBC1D20, MSH4, XRN2, PXT1, GGNBP2, YTHDC1, SPATA2, SPATA6, BAG6, KLC3, SGPL1, BCL2L11, TSPAN8, KASH5, PATZ1, APOB, FDPS, PHC2, IFTAP, SPATA6L, ACE, CCDC136, HPS1, TDRD9, IGF2R, FANCF, DMXL2, TDRD12, BCL2L1, TUBA…	1.23815	1	0.406065	0.400653
GOTERM_BP_DIRECT	GO:0002040	sprouting angiogenesis	12	0.328048	0.0374492	ESM1, RNF213, TGFB1, NAXE, OTULIN, LEF1, PTK2B, CDH13, PARVA, TEK, THBS1, LOXL2	1.92748	1	0.626423	0.618074
GOTERM_BP_DIRECT	GO:0072089	stem cell proliferation	18	0.492072	0.0314745	RNF43, OSR2, TGFB1, PRRX1, PAX3, IFT80, AXIN2, MKI67, LRP6, BYSL, WNT11, NF1, HOXA3, NES, CD34, TP63, FGFR2, FGFR1	1.68295	1	0.559934	0.552471
GOTERM_BP_DIRECT	GO:0051403	stress-activated MAPK cascade	9	0.246036	0.0215764	MAPK11, TAOK2, NOD1, MAP2K7, MAP3K7, CRYAB, TLR4, CD2AP, MAP2K6	2.45125	1	0.483311	0.476869
GOTERM_BP_DIRECT	GO:0006941	striated muscle contraction	9	0.246036	0.0120234	RYR1, MYLK2, GAA, VPS54, DMD, MYH4, RYR3, MYH6, LMOD3	2.6847	1	0.349311	0.344656
GOTERM_BP_DIRECT	GO:0021762	substantia nigra development	15	0.41006	0.00837641	G6PD, CNP, S100A1, ATP5PB, DYNLL1, NDRG2, ENO3, SIRT2, ACTB, COX6B1, GLUD1, YWHAQ, PLP1, CALM3, CKB	2.0881	1	0.279318	0.275595
GOTERM_BP_DIRECT	GO:0034446	substrate adhesion-dependent cell spreading	23	0.628759	3.14018e-05	NTNG1, LAMA5, LAMA2, LAMB2, FZD7, FNDC3B, FN1, NTN4, LAMB1, PARVA, LAMC1, MERTK, ANTXR1, SRCIN1, EFNA1, FER, PEAK1, AXL, ITGAV, TEK, SRGAP2, FERMT2, FERMT3	2.5277	0.215475	0.00577793	0.00570092
GOTERM_BP_DIRECT	GO:0006105	succinate metabolic process	7	0.191361	9.94569e-05	ALDH5A1, SUCLA2, SDHAF3, SUCLG2, SUCLG1, SDHA, SDHB	6.26431	0.536357	0.0153721	0.0151672
GOTERM_BP_DIRECT	GO:0006801	superoxide metabolic process	9	0.246036	0.00600716	NRROS, SH3PXD2A, NOS2, CBS, NOXA1, SH3PXD2B, CYBB, NOX4, SOD1	2.9673	1	0.247115	0.243821
GOTERM_BP_DIRECT	GO:0097435	supramolecular fiber organization	7	0.191361	0.0154979	MFAP5, CST3, MFAP4, COL3A1, HSP90AB1, COL5A1, BID	3.13215	1	0.40165	0.396296
GOTERM_BP_DIRECT	GO:0043129	surfactant homeostasis	10	0.273373	0.015644	RCN3, SFTPB, FGF7, BPIFA1, TGFB1, EPAS1, CTSH, PLA2G4A, ITGB6, PTHLH	2.40935	1	0.40165	0.396296
GOTERM_BP_DIRECT	GO:0016185	synaptic vesicle budding from presynaptic endocytic zone membrane	5	0.136687	0.00740093	DNM3, EPS15, DNM1, DNM2, PICALM	5.22025	1	0.264789	0.26126
GOTERM_BP_DIRECT	GO:0072538	T-helper 17 type immune response	4	0.109349	0.0315173	PHB1, TRAF3IP2, STAT3, IL17RA	5.01144	1	0.559934	0.552471
GOTERM_BP_DIRECT	GO:0009888	tissue development	15	0.41006	0.00144747	NTNG1, MBD3, LAMA5, POSTN, LAMA2, LAMB2, GAA, LEF1, NTN4, LAMB1, DHCR24, LAMC1, HSPG2, USH2A, SALL4	2.47275	0.999986	0.0981234	0.0968156
GOTERM_BP_DIRECT	GO:0001894	tissue homeostasis	11	0.300711	0.0288562	PDGFRB, ITGB1, WWTR1, ERRFI1, COL3A1, STK11, ASCL3, AKR1B1, CCN2, CD34, BAP1	2.0881	1	0.559934	0.552471
GOTERM_BP_DIRECT	GO:0042246	tissue regeneration	14	0.382723	0.00260897	NOTCH2, NOTCH3, CDKN1A, CPQ, PTPN12, TM4SF4, PTN, IGSF10, GATM, TEC, ADAM15, AXL, NINJ1, LGR6	2.43612	1	0.140994	0.139114
GOTERM_BP_DIRECT	GO:0048771	tissue remodeling	11	0.300711	0.00238327	MMP14, AXL, TNNT2, MMP2, TIE1, COL6A1, CYP1A1, CSPG4, AHR, THBS4, FOSL2	2.87114	1	0.13848	0.136635
GOTERM_BP_DIRECT	GO:0006366	transcription by RNA polymerase II	50	1.36687	0.0336651	CCNK, CCDC124, SLC40A1, ARID4A, ARID4B, AHR, ETS1, HJV, MYC, NFKBIZ, ZNF768, JAK2, TP63, MYOCD, ATRX, FOS, HNF1A, FOXP3, FOXP1, TNFRSF1A, LCORL, EPAS1, LEF1, PIK3R1, ADRB2, BARX2, PLAC8, ATXN1, NFIL3, POLR2C, POLR2E, POLR2F, POLR2I, POLR2J, SMAD1, PRRX1, WNT3A, STAT3, NFATC2, GRHL3, GTF2H2, TBX5, KLF4, FOSL2, NR4A2, CD28, FOSB, CDK12, PAXBP1, TAF1	1.31603	1	0.591282	0.583402
GOTERM_BP_DIRECT	GO:0007179	transforming growth factor beta receptor signaling pathway	28	0.765446	0.0024435	ACVRL1, NRROS, HPGD, WFIKKN1, ITGB5, CITED2, WFIKKN2, PTPRK, CCL2, ITGB6, MAP3K7, SMAD1, TGFB1, STAT3, SMAD9, FOS, NPNT, PTK2, TGFBR1, TGFBR2, TGFBR3, COL3A1, DAB2, COL1A2, BAMBI, ZYX, ADAM9, FERMT2	1.7898	1	0.139877	0.138012
GOTERM_BP_DIRECT	GO:0019226	transmission of nerve impulse	11	0.300711	0.042472	CACNG7, CNTNAP2, NFASC, PAK1, CACNG8, FMR1, COL6A1, PMP22, S1PR1, SOD1, PLEC	1.96878	1	0.660603	0.651798
GOTERM_BP_DIRECT	GO:0006099	tricarboxylic acid cycle	14	0.382723	0.00260897	MDH1, MDH2, IDH3G, SDHD, SDHA, SDHB, SUCLA2, COL6A1, OGDH, IDH3B, SUCLG2, SUCLG1, ACO2, IDH3A	2.43612	1	0.140994	0.139114
GOTERM_BP_DIRECT	GO:0019432	triglyceride biosynthetic process	9	0.246036	0.0215764	GNPAT, DGAT2, GK, ACSL1, TMEM68, PNPLA3, ACSL6, GPAT2, LPIN2	2.45125	1	0.483311	0.476869
GOTERM_BP_DIRECT	GO:0033209	tumor necrosis factor-mediated signaling pathway	15	0.41006	0.0351192	PLVAP, TRAF3IP2, TNFRSF18, ACTN4, TNFRSF1B, EDA2R, TNFRSF1A, NFKBIA, ADAM17, TRAF4, TMSB4X, TIFA, PTK2B, ARHGEF2, JAK2	1.77292	1	0.602896	0.594861
GOTERM_BP_DIRECT	GO:0006744	ubiquinone biosynthetic process	8	0.218699	0.016402	COQ2, UBIAD1, FDXR, COQ8B, COQ8A, COQ9, COQ7, COQ10B	2.78414	1	0.406467	0.40105
GOTERM_BP_DIRECT	GO:0060065	uterus development	9	0.246036	0.0279504	CDKN1C, ERRFI1, RBP4, MYOCD, CITED2, FSHR, COL6A1, ANTXR2, HOXA11	2.34911	1	0.54962	0.542294
GOTERM_BP_DIRECT	GO:0001570	vasculogenesis	21	0.574084	0.0162547	CUL7, MYOCD, TGFB1, CITED2, HEG1, TIE1, GLMN, PTPRJ, PTK2, ZFP36L1, TGFBR2, TGFBR3, GJC1, MYO1E, SGPL1, RASA1, HAS2, ITGAV, TEK, PITX2, ZFPM2	1.70845	1	0.406467	0.40105
GOTERM_BP_DIRECT	GO:0003229	ventricular cardiac muscle tissue development	6	0.164024	0.0433392	MBD3, MARCKS, KCNJ11, COL14A1, TBX5, ADAMTS9	2.89122	1	0.660603	0.651798
GOTERM_BP_DIRECT	GO:0055010	ventricular cardiac muscle tissue morphogenesis	11	0.300711	0.00475921	TGFBR3, MYBPC3, RXRA, TGFB1, TNNT2, COL11A1, MYL3, TNNI1, MYH6, FGFR2, LY6E	2.65028	1	0.207792	0.205022
GOTERM_BP_DIRECT	GO:0003281	ventricular septum development	14	0.382723	0.0091633	LUZP1, LMO4, CITED2, HEG1, NPRL3, CPLANE1, TBX5, LTBP1, DNM2, WNT11, SALL4, CNTRL, CCN1, STRA6	2.13903	1	0.290221	0.286353
GOTERM_BP_DIRECT	GO:0000038	very long-chain fatty acid metabolic process	8	0.218699	0.0388614	ABCD2, ACOX2, ACSL1, ACOT2, ACSL6, ACOT1, ACAA1A, ACOT3	2.3864	1	0.644301	0.635713
GOTERM_BP_DIRECT	GO:0006904	vesicle docking involved in exocytosis	9	0.246036	0.0355147	GNAO1, VPS18, RAB3A, KCNB1, STXBP1, RAB13, RAB27B, SYTL2, RAB8B	2.25515	1	0.602896	0.594861
GOTERM_BP_DIRECT	GO:0030050	vesicle transport along actin filament	11	0.300711	3.33225e-05	MYO1D, MYO1E, MYO1B, MYO1C, MYO1A, MYO5B, MYO6, MYO5A, ACTN4, FNBP1L, MYO1F	4.30671	0.227034	0.00598876	0.00590894
GOTERM_BP_DIRECT	GO:0007601	visual perception	30	0.82012	0.0387008	RD3, CRB1, CFH, EPAS1, COL11A1, PCDH15, GUCA1A, ARRB1, RPGR, GJC1, TRPM1, GLRA1, RS1, GABRR2, LAMB2, PDE6G, ABCA4, MYO5A, USH2A, SLC4A7, COL1A1, CRYGD, CRYGA, MFRP, CRYGB, MYO3B, LRIT3, PPT1, UNC119, CLRN1	1.43457	1	0.644301	0.635713
GOTERM_BP_DIRECT	GO:0042060	wound healing	23	0.628759	0.00432572	NOTCH2, PDGFRA, FKBP10, NOTCH3, MACF1, CDKN1A, JAG1, FN1, GRHL3, IGF1, CFLAR, CELSR1, CORO1B, DCBLD2, EPB41L4B, COL3A1, PAK1, ERBB2, NF1, ITGB6, MYOZ1, PPARA, PLEC	1.84717	1	0.197806	0.19517
GOTERM_BP_DIRECT	GO:0044319	wound healing, spreading of cells	7	0.191361	0.0311108	TMEFF2, CD151, PDPN, FLNA, CCN1, ARHGAP35, CD44	2.74063	1	0.559934	0.552471

## Sheet: CC
Table S4. Gene Ontology (GO) - Cellular Component
Category		Term	Count	%	PValue	Genes	Fold Enrichment	Bonferroni	Benjamini	FDR
GOTERM_CC_DIRECT	GO:0015629	actin cytoskeleton	80	2.1869874248223073	4.069042809112791E-9	WIPF1, PKD2L1, ACTB, MYLK3, ARHGAP35, ACTG1, MYLK, PPP1R9B, OPHN1, CFL1, MYOZ1, PPP1R12A, TPM4, SWAP70, DENND2A, ACTN4, SRCIN1, IQCG, MTSS1, CIT, CTTNBP2NL, ACTA2, ADAM17, ACTBL2, PEAK1, MYH9, TAGLN2, TAX1BP3, LCP1, VCL, DDR2, DGKH, CD274, MACF1, TAGLN, STOML2, TMEM63B, AHNAK, CTTNBP2, TWF1, CAPG, IQGAP1, CORO1A, BARX2, CNN3, CORO1C, LIMA1, CALD1, MAP2, MYO6, CTNNA1, TSPAN5, FLNA, ZIM1, BMF, APBB…	1.9267418712674187	5.0049100919213885E-6	3.8499405040067177E-7	3.621448100110384E-7
GOTERM_CC_DIRECT	GO:0005884	actin filament	44	1.202843083652269	1.7345750267896677E-8	WIPF1, TWF2, LMOD1, TWF1, KEAP1, CORO1A, AIF1, ACTB, CORO1B, ACTG1, CNN3, PAK1, CALD1, INPP5D, MYO6, COTL1, PLS3, FLNA, FYN, SH2B2, ACTR3, VPS18, ANXA1, YES1, TPM4, ACTN1, MYO5A, MYO9B, MYO9A, CD2AP, MYO1B, DIAPH2, ACTC1, ACTBL2, ABI2, CTTN, DLC1, DNAJA3, GJB6, MYH9, TEK, LCP1, VCL, GAS7	2.411749307827838	2.1335045434778266E-5	1.4223515219675276E-6	1.3379355373304305E-6
GOTERM_CC_DIRECT	GO:0005912	adherens junction	54	1.4762165117550574	1.1114199943512264E-6	ITGB1, OXTR, CTNND1, KEAP1, PVR, ACTB, CDH8, ACTG1, PPP1R9B, CDH4, TNKS1BP1, LMO7, FRMD4B, MTSS1, PARD3B, AJAP1, FRMD5, ADAM15, ACTBL2, CDH10, CDHR3, MYH9, CDH13, PKP4, TAX1BP3, PKP3, VCL, CRB1, PCDH15, NDRG1, CYTH3, SDCBP, EPB41L5, ARVCF, PDLIM2, CDH20, XIRP1, CTNNA1, CDH26, PDLIM4, LYN, NIBAN2, JAG1, MSN, SORBS1, MYO1E, AHI1, FER, ABI2, FAT1, ZYX, ESAM, NECTIN3, FERMT2	1.9508261446582613	0.0013661133691740268	5.468186372208034E-5	5.143651733857476E-5
GOTERM_CC_DIRECT	GO:0045177	apical part of cell	38	1.038819026790596	0.0010307392650575837	IFITM3, APP, CRB1, CLIC4, KLK1, LRP1, HFE, USH1C, PEBP1, PLAT, DBH, ACTG1, HSD11B1, EPB41L4B, ERBB3, CTSL, CHL1, MYO6, SPP1, LDLR, DUOX2, DYNC2H1, PRKCI, VCAM1, JAG1, HOMER2, FZD6, MSN, ATP2B1, TUBG1, BYSL, MYO1B, ADAM17, CLCN5, NIN, FAP, REEP6, LGMN	1.7015030327953118	0.7187364463200632	0.019209231757891333	0.018069171661691277
GOTERM_CC_DIRECT	GO:0016324	apical plasma membrane	110	3.0071077091306724	1.0707374817997966E-6	CNTFR, SCARB1, RIPOR2, OXTR, SLC4A2, GJA1, SLCO2B1, ENPP3, IL6R, SLC16A3, PDIA3, PDGFRB, SLC34A2, SLC15A1, PRKCI, IGFBP2, LMO7, PDZK1, ATP1B2, SYTL4, SLC5A7, SLC9A3, ADAM17, SLC9A4, ATP6V0D2, PLPP1, IGSF5, SLC22A5, KCNE2, SLC22A2, HPN, ADRB2, IQGAP1, SLC5A1, PLD1, CFAP126, SPTBN2, GPIHBP1, ABCA1, SLC14A2, VCAM1, JAG1, ATP8B1, FZD6, FN1, MSN, RAB27A, RAB27B, PTK2, SLC6A6, ATP4A, DAB2, GJB6, FXYD1,…	1.5646695733111253	0.0013161409335054053	5.468186372208034E-5	5.143651733857476E-5
GOTERM_CC_DIRECT	GO:0030424	axon	124	3.389830508474576	1.223184087479522E-6	APP, RAB3A, FMR1, PARK7, SLC8A1, ACTB, ACTG1, C4B, C4A, ALCAM, MYC, DPYSL2, KIF5A, HMCN2, NRTN, BSN, SCN1B, KCNH1, CDON, PDGFRA, SLC38A1, DSCAM, IL1R1, SERPINF1, MUL1, HSPG2, MAPK8IP3, SRCIN1, TANC2, CD2AP, SLC5A7, ADCY9, MAP1B, MAP1A, HMBS, ULK1, NECAB2, CSF1R, CFH, STXBP1, MYCBP2, SDC3, ITPR2, ADRB2, IQGAP1, KLC1, CORO1A, TRPM1, ABR, MYO6, MYH14, KIF3C, SCN3A, DTNA, TGFB1, SYT2, MYO5A, L1CAM, M…	1.5161976417742842	0.001503386128888562	5.786601644614662E-5	5.443169189283873E-5
GOTERM_CC_DIRECT	GO:0005604	basement membrane	55	1.5035538545653362	3.325038214145739E-13	ITGB1, COL18A1, COL16A1, SPARC, LAMC1, LOXL1, LOXL2, EFEMP2, EFEMP1, ADAMTS1, HMCN2, TIMP2, TIMP1, ENTPD1, ANXA2, SERPINF1, NPNT, HSPG2, F3, RUNX1, ACTA2, CCDC80, COL4A2, COL4A1, COL6A1, VWA1, COL4A5, MATN2, LAMA5, COL15A1, CD151, LAMA2, LAMA4, NTN4, PTN, NID1, THBS2, NID2, THBS4, CST3, NTNG1, LAMB2, FN1, LAMB1, USH2A, SMOC2, FRAS1, ACTC1, NPHS1, COL5A1, SMOC1, VWC2, TGFBI, AGRN, FBN1	2.775425790754258	4.089895089265383E-10	5.112246254249074E-11	4.808836517208275E-11
GOTERM_CC_DIRECT	GO:0016323	basolateral plasma membrane	72	1.9682886823400765	4.093720113559204E-4	SCARB1, HSP90AB1, SLC40A1, AQP7, ARRB1, AQP4, AP2A1, SLC4A2, AQP3, SLC8A1, CD1D1, VSIG1, GM2A, HEPH, HJV, SLCO2B1, SLC39A5, CD38, SLC16A3, ENTPD1, SLC38A1, ANXA1, ANXA2, SLC51A, SLC39A14, TGFBR1, AJAP1, SLC22A25, SLC9A4, ADAM9, TAX1BP3, CD46, CD44, SLC29A2, ATP6V1B1, HCN4, SLC22A5, HPGD, LRP1, SLC43A3, SLC22A2, MTTP, CACNA1B, SLC1A3, NOD1, LPO, SLC5A1, ATP2C2, IQGAP1, EGFR, ERBB3, P2RY2, ERBB2, P…	1.4911852397822107	0.39566745849805063	0.009500520263543059	0.008936668247901885
GOTERM_CC_DIRECT	GO:0005903	brush border	32	0.8747949699289228	1.8319182454013807E-6	USH1C, SLC5A1, ADD3, ACTB, ACTG1, EPS8, LIMA1, MYO6, MYH14, FLNA, FLNB, RALGDS, ACTR3, SLC34A2, SLC15A1, PRKCI, ACTN3, ACTN1, PDZK1, MYO1D, MYO1E, SLC9A3, MYO1B, MYL6, MYO1C, ACTBL2, MYO1A, CAPZA1, MYO5B, MYH9, VCL, PLEC	2.4221897810218977	0.0022507248177020545	8.04735514944178E-5	7.56974789260499E-5
GOTERM_CC_DIRECT	GO:1902494	catalytic complex	9	0.24603608529250956	0.02575964217074844	NEU2, GPR162, GRHPR, PCCA, PCCB, DNMT3A, CALM3, P3H3, GPIHBP1	2.3843430656934306	0.9999999999999886	0.2755161727827876	0.2591643999265734
GOTERM_CC_DIRECT	GO:0005901	caveola	24	0.6560962274466922	0.02574432769325182	SCARB1, ENTPD1, PLVAP, KCND3, CAVIN3, MYOF, ATP1A2, ADRB2, TFPI, TGFBR1, PLD2, LRP6, TGFBR2, NEU3, GNAQ, DLC1, FXYD1, HMOX1, CDH13, RANGRF, JAK2, LDLR, PLPP1, CTSB	1.573174806230717	0.9999999999999883	0.2755161727827876	0.2591643999265734
GOTERM_CC_DIRECT	GO:0044297	cell body	28	0.7654455986878075	0.0419674534994814	CSF1R, APP, NAXE, FMR1, PARK7, GNAI2, PGRMC1, TUBB5, CASP8, MAP2, DPYSL3, PTK2B, FYN, KCNN3, PACRG, HSPA1L, PTPN13, MAPK8IP3, ACTA2, GNAO1, PINK1, ACTC1, GNAQ, GNB1, VIM, IL6ST, FCGR2B, CD200	1.4474060886594269	1.0	0.37678808616322723	0.35442586641532836
GOTERM_CC_DIRECT	GO:0005938	cell cortex	43	1.1755057408419902	0.004280302431569453	RYR1, OR2C1, CTTNBP2, ITPR2, AQP7, CRIP2, IQGAP1, ADD3, IQGAP2, FNBP1L, CORO1A, GYS2, EPS8, LASP1, EPB41L2, MYO6, HMCN2, PTK2B, FLNA, ARFIP2, CCN2, CYTIP, BSN, SPTAN1, STOX1, ANXA2, FNBP1, AGTRAP, MYO9B, PTK2, TLE6, PARD3B, DNM2, MYO1D, MARCKS, FER, MYO1C, CTTN, SPIRE1, MYH9, CD302, MYL9, FGFR2	1.527400399624842	0.9948875250353756	0.0642045364735418	0.060394023333242154
GOTERM_CC_DIRECT	GO:0030054	cell junction	47	1.2848551120831055	8.259598409594775E-4	MACF1, TENM2, IFITM2, PTPRK, IFI30, EGFR, GJA1, RAB23, EPB41L2, NEU1, NAMPT, PDPN, CLCA2, CTNNA1, HMCN2, DMD, ITGB6, TSPAN1, SPTAN1, SPTBN1, CDK5RAP2, IP6K2, SPTBN2, MFAP3L, PDGFRA, DTNA, ACTN3, MLKL, ACTN1, MRPS18B, ACTN4, SPTB, PARD3B, DNM2, NUDT9, ENAH, P2RX6, FER, CTTN, GJB6, FAT1, PKP4, DSG2, PKP3, UTRN, FERMT2, TJP3	1.6153387255869007	0.6380866261281589	0.016125882609208848	0.015168818031589135
GOTERM_CC_DIRECT	GO:0031252	cell leading edge	31	0.847457627118644	9.728384700984102E-7	ITGB5, DOCK8, STON1, ARHGAP1, RAPH1, LDB2, IQGAP1, CORO1A, CORO1B, EPB41L5, SLK, DPP9, CFL1, DUOX2, ACTR3, CARMIL1, PRKCI, LMO4, ACTN1, CDC42BPA, TUBG1, YWHAZ, BSPRY, CD2AP, CCDC88A, MYO1A, ABI1, FAT1, MYH9, PABPC1, VIM	2.5269960696238067	0.0011958762696662184	5.2025709487871506E-5	4.893800477842872E-5
GOTERM_CC_DIRECT	GO:0042995	cell projection	48	1.3121924548933843	0.0016505178374231692	MACF1, TENM2, CNP, FMR1, ATP1A4, STON1, SLC1A3, AQP4, ATP1A2, AIF1, SLC8A1, RPGR, CST3, GLRA3, RHOT1, ERBB2, PDPN, SPP1, CAPN2, PTK2B, DMD, PLCG1, SPTAN1, SPTBN1, AGFG1, SPTBN2, ACTR3, DTNA, ACTN3, MUSK, SEPTIN2, ACTN1, ANXA5, MSN, ARPC5, ACTN4, SPTB, PTK2, ASPN, BYSL, SLC6A6, NPHS1, CSNK2B, CSPG4, VIM, UTRN, VCL, CD44	1.5571220020855059	0.8689025283997105	0.028593478028598567	0.026896466730966292
GOTERM_CC_DIRECT	GO:0009986	cell surface	210	5.740841990158557	1.7898207571273065E-16	IFITM3, APP, PHB1, SPARC, HNRNPU, PKD2L1, FZD10, DEFB22, ANTXR2, ANTXR1, ICAM1, RS1, LGALS3, LGALS1, LIPC, BSN, TMEM8B, CDON, IL15RA, ENTPD1, IL1R1, ENTPD6, CEL, MIF, SFRP4, SFRP1, MXRA8, IGSF5, SDC3, HPN, LPAR1, IQGAP2, ART1, ADAMTS15, GRIN2A, TSPAN8, NEU1, APOE, CD14, ARSB, S100A10, GPIHBP1, LYN, ABCA1, FZD6, FZD9, L1CAM, CP, TREML4, CD28, ITGBL1, CD24, CD200, RT1-DA, ACVRL1, GABRB3, CLIC4, PCS…	1.734067684140677	2.731148640577885E-13	1.1007397656332935E-13	1.0354113079981468E-13
GOTERM_CC_DIRECT	GO:0005911	cell-cell junction	64	1.7495899398578456	4.839753402523719E-6	ITGB1, APP, CLIC4, TENM2, CTNND1, AQP7, AQP4, PTPRJ, PTPRK, PKD2, AQP3, ACTB, ACTG1, MYLK, TMEM47, GJA1, CFL1, CD53, ACTR3, PRKCH, HEG1, PLEKHG5, ACTN1, ACTN4, CD2AP, ADAM17, ACTBL2, MYADM, CLDN18, LCP2, PKP4, VCL, CRB1, POLDIP2, HPN, PCDH15, TWF1, PIK3R1, SLC5A1, IQGAP1, ADD3, CORO1A, PAK1, FLRT2, CTNNA1, KRIT1, FLNA, NCAM1, PLCG1, WASF2, CDC42BPA, AHI1, PIKFYVE, TEC, DNMBP, NPHS1, CAPZA1, RAB13…	1.7615925680159257	0.005935227621926886	1.75085196620711E-4	1.6469396137411597E-4
GOTERM_CC_DIRECT	GO:0005905	clathrin-coated pit	21	0.5740841990158557	0.002619363669578256	APP, LRP1, TMPRSS6, FNBP1, STON1, ARRB1, F3, DNM1, EPN1, DNM2, ATAT1, DAB2, FCHSD2, CTTN, MYO6, FCHO2, AP1S2, EPS15, LDLR, BCL2L1, PICALM	1.992883756400479	0.960285711812225	0.041305350174118655	0.038853894432077464
GOTERM_CC_DIRECT	GO:0030136	clathrin-coated vesicle	17	0.4647348277747403	0.04702665383878709	LRP1, VPS33A, HTT, AP2A1, STON2, PIK3C2A, DNM1, DNM2, SNX3, GAK, DAB2, MYO6, VPS41, FCHO2, PLCG1, EPS15, PICALM	1.637730590577306	1.0	0.4191506103022327	0.3942741919672222
GOTERM_CC_DIRECT	GO:0005581	collagen trimer	23	0.6287588846364134	4.633300973155192E-5	COLEC12, C1QB, COL18A1, C1QA, COL15A1, COL14A1, COL11A1, ADIPOQ, COL12A1, PCOLCE, COL19A1, COL1A1, FCNA, MRC2, COL3A1, COL1A2, LOX, COL5A1, COL6A2, COL5A2, COL6A1, COL6A3, C1QC	2.4786391191389336	0.05539735581565264	0.001356895284995449	0.0012763641014144184
GOTERM_CC_DIRECT	GO:0005587	collagen type IV trimer	5	0.1366867140513942	0.039636252507245874	COL1A1, COL1A2, COL4A2, COL4A1, COL4A5	3.532360097323601	1.0	0.3665608314579882	0.3448055951194246
GOTERM_CC_DIRECT	GO:0062023	collagen-containing extracellular matrix	79	2.1596500820120283	1.6856405095420643E-15	COL18A1, COL16A1, ELN, COL12A1, F13A1, LAMC1, CLU, LOXL1, LOXL2, RPGR, FCNA, LGALS3, ADAMTS2, LGALS1, ADAMTS1, EMILIN1, ADAMTS8, POSTN, PCOLCE, NPNT, HSPG2, F3, TGFBR3, ADAM19, SFRP1, VCAN, SNORC, MMRN1, LOX, ANGPTL6, COL6A2, COL6A1, S100A6, COL8A1, VWA1, COL6A3, ZP1, S100A4, COL6A6, ANGPTL4, ANGPTL1, CSPG4B, MATN3, ZP4, MATN2, COLEC12, COL11A1, FGL2, HTRA1, THBS2, THBS1, LTBP1, COL19A1, ADAMTS10…	2.4990129643752046	2.048361480433414E-12	4.146675653473478E-13	3.900572139080337E-13
GOTERM_CC_DIRECT	GO:0030864	cortical actin cytoskeleton	28	0.7654455986878075	3.1363515086300392E-6	PLEKHH2, GMFB, IQGAP1, CORO1A, PPP1R9B, GYS2, LASP1, PDLIM2, CFL1, COTL1, DMD, PRSS8, SPTAN1, SPTBN1, SPTBN2, CAP1, ACTN3, ACTN1, DSTN, ACTN4, SPTB, CTTN, MYO1A, DLC1, MYADM, UTRN, MYO1F, LLGL2	2.5432992700729926	0.003850286968733907	1.2055351111296713E-4	1.1339870923390486E-4
GOTERM_CC_DIRECT	GO:0030863	cortical cytoskeleton	15	0.4100601421541826	9.204355076594224E-4	CNTNAP2, TPM4, NOS2, ACTN4, SPTB, ACTB, ACTG1, ACTBL2, CTTN, CAPZA1, INPP5D, FLNA, MYH9, SPTAN1, SPTBN1	2.5776681791280334	0.6778239112035811	0.017417471914170608	0.01638375203633772
GOTERM_CC_DIRECT	GO:0005737	cytoplasm	1143	31.246582832148718	3.1304337745488503E-16	TDRKH, LRRC14B, JRK, FZD10, MYLK, PPP4R1, DPYSL5, DPYSL2, AKT3, DPYSL3, MLYCD, SAMD13, STARD9, RFX2, RC3H1, HSPG2, FRS3, SND1, EML2, CD2AP, EML4, MYL7, ETHE1, DDIT4, MYL9, IDO1, SKAP2, SHMT2, HPN, TEX22, COPS7A, ZC3HAV1, IQGAP1, IQGAP2, EPB41L5, GRIN2A, RNF213, EPB41L1, PRKAR2A, MYO6, PSMF1, CIROP, LYN, HACE1, FYB1, EIF2AK3, SNF8, NR0B2, COL1A1, SETX, EIF6, PRXL2A, DZIP3, FERMT2, LGMN, ARHGAP9, A…	1.2098348034349222	4.0967229608668276E-13	1.2834778475650286E-13	1.2073039590510068E-13
GOTERM_CC_DIRECT	GO:0009898	cytoplasmic side of plasma membrane	28	0.7654455986878075	0.021109788940783816	RYR1, ATP2C2, IQGAP1, LITAF, RYR3, RGS2, GM2A, RGS1, CHP2, LYN, G6PD, MSN, KCNAB1, ATP2B1, MTSS1, AJAP1, FER, PTPRC, RASA3, FES, DNAJA3, CHMP4C, S100A6, MYH9, PKP4, ESYT2, FERMT2, PTPN3	1.5347495595268061	0.9999999999959932	0.24041704071448236	0.2261483870785822
GOTERM_CC_DIRECT	GO:0031410	cytoplasmic vesicle	79	2.1596500820120283	2.599726747853687E-4	ITGB1, IFITM3, APP, NRSN2, NRSN1, TRAF3IP2, WIPF1, HFE, DYSF, ARRB1, FNBP1L, BICD1, TEPSIN, SPRED1, ADAMTS1, CTSL, MAN1A1, LGALS8, AGFG1, PDGFRB, IL15RA, GBP7, ARRDC1, FNBP1, ANXA4, MYOF, FNDC3A, FAM91A1, MAPK8IP3, F3, MPEG1, DNM3, MMP14, RP2, BTK, MAN1B1, ARHGEF2, GGNBP2, HTT, SNX33, ATP2C2, KLC1, CST7, LRP6, PRDX5, DPP7, RHOT1, GPNMB, NEU1, ERBB2, PDPN, MYO6, TP53INP1, HAS2, GBP2, CORIN, GBP3, …	1.4817156514437053	0.27371150165613234	0.006395327799720071	0.0060157676945334325
GOTERM_CC_DIRECT	GO:0030659	cytoplasmic vesicle membrane	28	0.7654455986878075	0.004850557063683125	TRARG1, GABRB3, CLIC4, GDE1, DYSF, HTT, AQP7, SNX33, PKD2, MARCHF11, SLC2A8, GRIN2A, AP3S1, GBP2, RHBG, PACSIN1, FZD6, MYOF, AGTRAP, MYO1C, CALY, TAOK2, RAB13, SNX15, VOPP1, SPIRE1, ULK1, VAMP5	1.7118360471645147	0.9974729478424406	0.07102601414678861	0.06681064907954018
GOTERM_CC_DIRECT	GO:0005856	cytoskeleton	106	2.8977583378895573	2.404671032281753E-5	RIPOR2, FNBP1L, CLU, ACTB, ACTG1, DPYSL2, KIF5A, TMSB10, LZTS3, TPM4, FNBP1, TMOD3, PRKCE, ACTN1, FRMD4B, EML1, EML2, TUBA4A, FRMD5, FRMD6, FRMD8, DGKQ, PKP4, UTRN, VCL, KANK3, RTN2, MACF1, TWF1, CORO1A, CORO1C, EPB41L5, SDCBP, RHOT1, EPB41L1, EPB41L2, INPP5D, STK38, GAPDH-PS17, MICAL3, MSN, ARHGAP26, PTK2, FER, DNMBP, TBCE, SPIRE1, LMOD1, LMOD3, SYNE2, SEPTIN11, SEPTIN10, GYS2, AKAP12, EPB41L4B,…	1.4780138301959278	0.029144666894045268	7.993906404612313E-4	7.519471309054022E-4
GOTERM_CC_DIRECT	GO:0005829	cytosol	803	21.95188627665391	2.1901799967004113E-13	NEXMIF, RABGEF1, ALKBH5, AS3MT, DPYSL5, DPYSL2, AKT3, DPYSL3, ANKFY1, EML1, SND1, CD2AP, EML4, RBP7, MTHFD1, PSME4, DDIT4, IDO1, SKAP2, SAR1B, COPS7A, ZC3HAV1, EPB41L5, CYB5R3, RNF213, PRKAR2A, PSMF1, MRPL28, SNF8, EIF6, FAT1, GSTM7, FERMT2, HSP90AB1-PS13, TUT7, DIS3L, KDM8, ECSIT, ARHGAP4, NIPBL, TUBA1A, TSPO, SH3BGRL3, JAK2, RIPK3, SPHK2, PGAM1, FOS, DYNLL1, SIRT2, DUSP6, AKR1B1-PS2, MMP14, PIC…	1.2428610722179974	2.6942781339300836E-10	3.848459137059294E-11	3.6200546516891084E-11
GOTERM_CC_DIRECT	GO:0030425	dendrite	127	3.4718425369054127	0.0020068938756380435	MYLK2, APP, UBXN2A, FMR1, HNRNPU, SLC8A1, ARHGAP44, C4B, TMEM266, GRIP1, RABGEF1, C4A, ALCAM, OPHN1, DPYSL5, DPYSL2, KIF5A, CAPN2, BSN, TP63, EPHB4, KCNH1, EPM2A, EPHA7, EPHA6, SCARA5, DSCAM, CYBB, MAPK8IP3, SRCIN1, CD2AP, TANC1, SLC5A7, ADCY9, MAP1B, MAP1A, IL6ST, NECAB2, CACNA1B, ADRB2, LTBP1, CNN3, TRPM1, BRINP1, FXR2, HRH3, CALD1, MAP2, HRH4, KIF3C, APOE, GRIA3, GRIA4, MSR1, HOMER2, NRDC, HTR…	1.2837798382323928	0.9154962844202852	0.03252613683635285	0.03059572383712215
GOTERM_CC_DIRECT	GO:0043197	dendritic spine	58	1.5855658829961725	3.257997352521694E-5	ITGB1, MYLK2, APP, TENM2, FMR1, CTNND1, ARRB1, SLC8A1, SEPTIN11, PPP1R9B, DOCK10, ARHGAP44, GRIP1, OPHN1, CFL1, PDE4B, LZTS3, KCND3, ACTN1, TANC2, DNM3, MYL7, CTTN, MAP1B, PICK1, SHANK3, CRYAB, LAMA2, CTTNBP2, LPAR1, SEZ6, SLC1A3, ATP1A2, ASAP1, ADRB2, CNN3, ABR, GRIN2A, SNX1, CALD1, ABI3BP, PTK2B, SRGAP2, PDLIM4, GRIA3, GRIA4, GABBR1, RAB27B, NR1D1, MT3, PTK2, P2RX6, MARCKS, ABI2, MYO5B, RGS10, …	1.7152483449329483	0.039281676085192285	9.77399205756508E-4	9.193909602116096E-4
GOTERM_CC_DIRECT	GO:0097433	dense body	6	0.16402405686167304	0.02884606899416489	ACTBL2, ACTN1, F3, SND1, ACTB, ACTG1	3.1791240875912408	0.9999999999999998	0.2908251218264165	0.2735647690676129
GOTERM_CC_DIRECT	GO:0030286	dynein complex	11	0.30071077091306725	0.007814675844995844	DYNC2H1, DNAH12, DNAH11, DNAH17, DNAH7, DNAH5, C4H2ORF81, DNAH9, DYNLRB1, DYNLL1, DYNLL2	2.497883211678832	0.9999355619101572	0.10562693724554822	0.0993580214578043
GOTERM_CC_DIRECT	GO:0005769	early endosome	81	2.2143247676325863	1.3052070188260046E-6	RET, CNTNAP2, APP, PHB1, SAMD9L, HFE, WIPF3, DYSF, PCSK9, ECE1, RABGEF1, CD1D1, GJA1, LIPC, TOM1, ANKFY1, CYTIP, ARRDC4, RUBCN, VPS18, ANXA1, ANXA2, VPS33A, ARRDC3, LMTK2, TBC1D2B, F3, RHOB, NISCH, RAB32, SLC5A7, SLC9A3, RAB31, SLC9A9, ATP6V0D2, TLR4, VPS28, PXK, BLTP3B, LRP1, USP10, HTT, SLC5A1, ADRB2, CORO1A, LRP6, SNX3, PRDX3, GGA1, CACNG7, SNX1, P2RY2, MVB12B, ERBB2, VPS8, APOE, SNX7, EPS15, …	1.6941384940453323	0.0016041177064477496	5.9459430857629096E-5	5.5930537806729165E-5
GOTERM_CC_DIRECT	GO:0031901	early endosome membrane	35	0.9568069983597595	0.02991894490989088	IFITM3, CD274, PI4K2B, ASCL3, STEAP4, DAGLA, TMEM63B, LDLRAD4, LITAF, EGFR, SNX3, NEU3, GGA1, SNX1, GPNMB, SNX7, PDLIM4, ATP9A, KCNH1, SNX6, RAB4A, ANXA1, RAB4B, CMTM6, HPS6, SLC39A14, SORL1, SLC9A3, SLC5A7, PIKFYVE, CLCN4, SNX16, VPS41, SLC9A9, ATP13A3	1.4174438607094704	0.9999999999999999	0.2991894490989088	0.28143267691661583
GOTERM_CC_DIRECT	GO:0005783	endoplasmic reticulum	237	6.478950246036086	1.2950652142735536E-4	IFITM3, APP, ARL6IP1, KEAP1, PKD2L1, ZDHHC1, GJA1, CREB3L3, PIEZO1, PIP4K2C, ACSL1, PRKCE, SACM1L, FNDC3B, ACSL6, ACSL5, ALG3, P3H3, CEL, PRAP1, CYP39A1, FNDC5, GPR162, CYP2U1, SOAT1, ZW10, NHLRC1, MXRA7, HPD, SLC22A5, FUT10, MTTP, MGST2, HACD4, GJC1, SGPL1, GRIN2A, CYB5R3, SERPINH1, HMOX1, APOE, PSMF1, PCK1, APOB, FDFT1, SEC31A, HACE1, EDEM1, TMEM50B, ABCA4, EIF2AK3, MYO5A, ABCA8, CIDEC, PUM3, G…	1.249506482187602	0.14726234713837816	0.0034628917686010236	0.0032573705498141333
GOTERM_CC_DIRECT	GO:0005789	endoplasmic reticulum membrane	168	4.592673592126846	0.03287585655243768	PI4K2B, VKORC1L1, NRROS, ARL6IP1, IHH, PLOD2, TMEM260, ZDHHC1, CYP4A3, C2H4ORF3, GRIP1, GJA1, TMEM147, CREB3L3, SLN, FRRS1L, CYP1B1, PIEZO1, ARFIP2, PTGFRN, UGT2B, MAP3K7, STARD3, DGAT2, NUP210, ACSL1, SACM1L, ATG9A, DNAJB12, SHISA5, ACSL6, ACSL5, ALG3, SLC51A, ERN1, CYP39A1, POR, CYP2U1, SOAT1, TBC1D20, ZW10, IGFALS, HPD, RTN2, UBIAD1, FICD, SAR1B, UBA5, FUT10, HPN, ITPR2, MGST2, ABCB9, PLD1, HA…	1.146121988659503	1.0	0.31591643405858083	0.29716692211851875
GOTERM_CC_DIRECT	GO:0005768	endosome	91	2.4876981957353745	2.130281635995231E-6	WASHC4, PI4K2B, APP, STEAP4, RAB3A, CDKN1B, DYSF, PCSK9, SNX10, ARRB1, ECE1, EFEMP2, GJA1, GRAP2, TOM1, ANKFY1, CCR5, RAB8B, ARRDC4, VPS18, STARD3, MAMDC4, PRKCI, ANXA1, ANXA2, ARRDC3, ATG9A, WDR72, SYTL4, F3, TGFBR1, EPN1, DNM2, RAB31, DGKQ, FSHR, VOPP1, MYH9, TLR7, MAN1B1, RAPGEF6, ATP6V0D2, VPS28, ABCG1, ASTN1, DGKH, GRN, CALCRL, LRP1, UNC93B1, LPAR1, VPS26C, ATP1A2, ADRB2, PLD1, CST7, FBLN2, …	1.6207299270072992	0.0026168193465960776	9.035332456117704E-5	8.49908914774649E-5
GOTERM_CC_DIRECT	GO:0010008	endosome membrane	44	1.202843083652269	0.0015365859187917283	RET, CD63, STEAP4, SHC1, RAB1B, TYRP1, ARHGAP1, GOLIM4, FURIN, AQP4, ZDHHC1, EGFR, CORO1C, SNX3, CD1D1, SNX1, FCGRT, RAB23, ERBB2, MRC1, TOM1, ANKFY1, NCDN, RAB8B, ANXA1, SNF8, ARHGAP26, IGF2R, RHOB, ARHGAP10, MYO1B, CLCN5, PIKFYVE, ACAP2, CLCN4, SNX16, TREML4, TBC1D5, TMBIM1, VPS41, TAB2, SLC26A9, TLR4, VPS28	1.5986452554744524	0.8491477266975135	0.0270000097159118	0.025397570114886137
GOTERM_CC_DIRECT	GO:0070382	exocytic vesicle	13	0.3553854565336249	0.0414366856433938	PHB1, SYT3, SYT2, ANXA2, RAB27A, RAB27B, IGF1, SYTL5, SYTL4, SYTL2, GNAI2, DPYSL3, MYH9	1.8368272506082726	1.0	0.3747582598630469	0.35251650948093105
GOTERM_CC_DIRECT	GO:0009897	external side of plasma membrane	121	3.30781848004374	1.0665878143965805E-4	RT1-CE14, CNTFR, HFE, CLEC10A, RT1-CE16, RORC, MPL, IL5RA, AQP4, ANTXR2, ANTXR1, ICAM1, IL27RA, LGALS3, RS1, ALCAM, FCGRT, ANPEP, CCRL2, CAPN2, PRSS8, ENPP3, SPA17, B2M, IL6R, PDGFRA, ENTPD1, IL4R, MUSK, IL1R1, ATP1B2, AZGP1, ADAM1A, ADAM9, IL6ST, ABCG1, ASTN1, CD274, SEMA7A, CFH, CSF2RB, VTCN1, NEU3, CLEC7A, CD14, CD276, GPIHBP1, RTBDN, ABCA1, BTNL9, CD163, VCAM1, ACE, L1CAM, LOC102557319, PTPRC…	1.3912260925806155	0.1229552818202061	0.00291534002601732	0.002742315780570764
GOTERM_CC_DIRECT	GO:0031012	extracellular matrix	95	2.59704756697649	4.452625136487161E-16	LGALS3BP, SNED1, SPON1, NRROS, OLFML2B, SPARC, ECM2, UCMA, ZAN, COL12A1, IHH, LOXL1, ADAMTSL1, ADAMTS4, LGALS3, ADAMTS2, EFEMP2, ADAMTSL5, BMPER, ADAMTS1, ADAMTSL2, TIMP2, EMILIN1, TIMP1, CCN2, CCN1, ADAMTS8, ADAMTS9, TIMP4, TECTB, CCBE1, POSTN, WNT5B, MMP2, OMD, MAMDC2, BGN, TFIP11, NPNT, HSPG2, MMP10, ASPN, ADAMTS20, MMP14, VCAN, CCDC80, LOX, COL6A2, COL6A1, MMP17, VWA1, COL6A3, MMP19, COL6A6, …	2.3232060640089838	5.46229728115577E-13	1.369182229469802E-13	1.2879218207289112E-13
GOTERM_CC_DIRECT	GO:0005576	extracellular region	225	6.150902132312739	2.6773038923480754E-9	SPON1, COL12A1, AQP4, SPATA20, DEFB22, IFI30, C4B, RS1, C4A, LGALS3, BPIFA1, PNP, BPIFA2, HMCN2, CCN2, CCN1, B2M, SERPINF1, OMD, ENTPD6, MIF, PRAP1, HSPG2, FNDC5, SFRP4, CCDC80, NINJ1, CLPSL2, CFH, IGSF1, PLA2G3, ART5, ADAMTS12, ADAMTS10, ADAMTS16, LCN10, APOE, ST3GAL3, DNAH11, ACE, DNASE2B, HIST1H4M, FN1, CP, COL1A1, BPIFB1, COL1A2, TCN2, NMS, PRXL2A, BPIFB3, PPT1, GNRH1, SSPO, ITGBL1, LGMN, WFI…	1.4494486721540614	3.2930784211737674E-6	2.7442364896567774E-7	2.581367169538936E-7
GOTERM_CC_DIRECT	GO:0005615	extracellular space	362	9.89611809732094	1.5066676009229703E-4	APP, SPARC, ZAN, COL12A1, GDE1, ICAM1, C4B, RS1, C4A, LGALS3, BPIFA1, LGALS1, LIPC, BPIFA2, ANPEP, NAMPT, DPYSL3, CCN2, PRSS8, CCN1, PRSS3, B2M, CCBE1, ENTPD1, WFDC21, IL1R1, SERPINF1, KRT1, OMD, ENTPD6, CEL, MIF, DKK1, SFRP4, RBP4, AZGP1, SFRP1, SERPING1, COL8A1, CFB, PLA1A, NRN1, CFH, KLK1, LHB, PCDH15, APON, ADAMTS15, FLRT2, C7, PDGFD, SERPINH1, APOE, CD14, APOB, S100A11, S100A10, ACE, LRRN2, …	1.188887313747964	0.16917332268879048	0.00394298116837288	0.003708966838867822
GOTERM_CC_DIRECT	GO:0031234	extrinsic component of cytoplasmic side of plasma membrane	15	0.4100601421541826	4.765569964318931E-4	LYN, BLK, RYR1, YES1, DTNA, KCNAB1, PLEKHA4, MCF2L, ESYT2, FYN, ESYT1, JAK2, MYD88, FRK, FERMT2	2.724963503649635	0.44362058731453347	0.010614090694888426	0.00998414872681781
GOTERM_CC_DIRECT	GO:0098890	extrinsic component of postsynaptic membrane	6	0.16402405686167304	0.02884606899416489	C1QB, C1QA, TENM2, VWC2, C1QC, PPP1R9B	3.1791240875912408	0.9999999999999998	0.2908251218264165	0.2735647690676129
GOTERM_CC_DIRECT	GO:0098888	extrinsic component of presynaptic membrane	5	0.1366867140513942	0.02509519454746986	C1QB, C1QA, STXBP1, STXBP5, C1QC	3.973905109489051	0.9999999999999735	0.27316008224237104	0.2569481424019701
GOTERM_CC_DIRECT	GO:0005916	fascia adherens	6	0.16402405686167304	0.040940350213474315	GJA1, ACTN1, NRAP, XIRP1, SPTAN1, VCL	2.934576080853453	1.0	0.37301207972276595	0.3508739644221465
GOTERM_CC_DIRECT	GO:0031941	filamentous actin	13	0.3553854565336249	0.024925007295864166	CARMIL1, ACTG1, CD2AP, MYO1C, PDLIM2, MYO1A, MYO6, DPYSL3, EHBP1L1, SMTNL2, PDLIM4, MYO1F, SMTNL1	1.968029197080292	0.9999999999999671	0.27316008224237104	0.2569481424019701
GOTERM_CC_DIRECT	GO:0030175	filopodium	29	0.7927829414980863	8.009718180005245E-5	DYNC2I2, ITGB1, RIPOR2, TENM2, TWF2, TWF1, IQGAP2, PPP1R9B, MTM1, FGD4, MYO6, CFL1, PDPN, DMD, KCNN3, VCAM1, MSN, SRCIN1, ACTA2, ENAH, MYO1B, KITLG, ACTC1, ABI2, ABI1, FAT1, CD302, LCP1, UTRN	2.1440604311661855	0.09382558406094899	0.0022911519445131283	0.002155173007968853
GOTERM_CC_DIRECT	GO:0031527	filopodium membrane	10	0.2733734281027884	7.265264097194006E-4	PDPN, NINJ1, TBC1D10C, FZD9, MSN, DMD, ITGAV, UTRN, ANTXR1, SYNE2	3.532360097323601	0.5909640638105775	0.014649630884505946	0.013780181246645025
GOTERM_CC_DIRECT	GO:0005925	focal adhesion	60	1.6402405686167305	3.4779985274832935E-6	ITGB1, ITGB5, USP33, KEAP1, ALKBH6, PVR, ACTB, SYNE2, ACTG1, LASP1, CFL1, CAPN2, ITGAV, ITGB6, JAK2, TNS1, ACTN3, ACTN1, ACTN4, ENAH, GAK, ADAM17, CTTN, ACTBL2, PEAK1, MYH9, LCP1, IGFALS, VCL, PLEC, SHC1, PRUNE1, IQGAP1, CBL, CNN3, SDCBP, LIMA1, EPB41L5, PAK1, FLRT2, XIRP1, PTK2B, FLNB, MAP4K4, MSN, SORBS2, PARVA, SORBS1, SRP68, ARHGAP26, PTK2, ATAT1, PTPRC, NPHS1, FES, DLC1, ZYX, ITGBL1, NOX4, F…	1.8166423357664234	0.004268808253164891	1.2963449056983185E-4	1.2194073625145972E-4
GOTERM_CC_DIRECT	GO:0097386	glial cell projection	10	0.2733734281027884	0.00409460881867447	ITGB1, LGALS3, CRB1, FMR1, SCN7A, FYN, LCP1, AIF1, WASF3, SIRT2	2.890112806901128	0.9935695326467036	0.06217739317246417	0.058487190163041505
GOTERM_CC_DIRECT	GO:0098978	glutamatergic synapse	201	5.494805904866047	6.890420358281646E-7	PHB1, SPARC, CBLB, ACTB, EPS8, OPHN1, ADGRA1, DPYSL5, DPYSL2, BSN, VPS18, PRKCI, EPHA7, PRKCE, ACTN1, SACM1L, ACTN4, ADGRB2, DAAM1, MAP1B, MAP1A, NRN1, PCDH10, STXBP1, LPAR1, ABR, GRIN2A, FXR2, FLRT2, MAP2, PRKAR2A, MYO6, APOE, PLCG1, SPTBN1, SPTBN2, SNX6, LYN, NTNG1, YES1, HOMER2, FZD9, MYO5A, NETO2, IGF1, L1CAM, PTK2, DCLK1, CALY, MYO5B, NRP2, TENM2, TENM3, AP2A1, GRIK2, C1QBP, JAK2, SPTAN1, DL…	1.3846239254731083	8.471629507860179E-4	3.8523713821301923E-5	3.623734706605393E-5
GOTERM_CC_DIRECT	GO:0005794	Golgi apparatus	205	5.6041552761071625	0.0015339219117451019	APP, TRRAP, ZDHHC1, HS6ST2, HS6ST3, NDST1, ALKBH5, GJA1, CCDC91, GOLGA1, AP1S2, ARFIP2, CCN2, PTGFRN, B2M, CDK5RAP2, DYNC2H1, PRKCE, SACM1L, TANGO2, COG3, ENTPD6, CEL, FNDC3A, MARF1, MS4A4C-PS1, HPD, MACF1, FUT10, MTTP, SLC35D2, SNX1, SEC14L1, MYO6, APOE, CD14, ATP6V0A1, RAB11FIP5, ST3GAL3, LYN, ABCA1, RABGAP1L, YES1, ST8SIA3, MYO5A, RAB27A, RAB27B, CCDC88A, GOLGB1, PPT1, ITM2C, ATR, ARF3, GASK1B…	1.2158963394705304	0.8486518514546926	0.0270000097159118	0.025397570114886137
GOTERM_CC_DIRECT	GO:0030426	growth cone	49	1.3395297977036633	5.009085495619899E-4	APP, TENM2, NRSN1, FMR1, CTNND1, CLU, PPP1R9B, ARHGAP4, EPS8, DPYSL2, BOC, DPYSL3, CFL1, TIMP2, DSCAM, LMTK2, CSNK1E, MAPK8IP3, SIRT2, DNM2, CD2AP, CTTN, MAP1B, EXOC3, UTRN, TWF2, IGHMBP2, IQGAP1, KLC1, NDRG2, CBL, CBARP, PAK1, FXR2, INPP5J, PTK2B, MYH14, FLNA, NCAM1, KIF3C, ARPC5, MYO9A, DCLK1, SETX, MARCKS, PINK1, MYO1A, ABI1, CALM3	1.631173615622731	0.4600462961855596	0.010694327290786768	0.010059623313366088
GOTERM_CC_DIRECT	GO:0031674	I band	11	0.30071077091306725	0.016913935756055536	RYR1, REM1, ACTC1, S100A1, MYL3, ANKRD1, TCAP, ATP2A1, CRYAB, SMTNL1, MTM1	2.256152578290558	0.9999999992280415	0.20003981711488758	0.18816753528611782
GOTERM_CC_DIRECT	GO:0001772	immunological synapse	14	0.38272279934390374	0.02192407637417463	VAV3, CD53, STOML2, PTPRJ, ATP2B1, CORO1A, ICAM1, LGALS3, ALCAM, ARHGDIA, CD28, MYH9, CD37, RT1-DA	1.9351190098381466	0.9999999999985604	0.24740012789206234	0.2327170308708261
GOTERM_CC_DIRECT	GO:0014704	intercalated disc	19	0.519409513395298	0.003948278342001591	ITGB1, CAMK2D, KCNJ11, ANXA5, ATP1A2, PTK2, SLC8A1, GJA1, PAK1, FXYD1, CTNNA1, XIRP1, RANGRF, DSG2, MYH4, VAMP5, SCN4B, VCL, SCN1B	2.013445255474452	0.9922958400710771	0.06070477950827446	0.05710197552119801
GOTERM_CC_DIRECT	GO:0045111	intermediate filament cytoskeleton	15	0.4100601421541826	0.03137699486938508	SYNM, STN1, DTNA, USP10, PRKCE, NR1I2, DDX60, SYNE2, CLK3, MMP14, SESTD1, ZFP131, VIM, NES, PLEC	1.799504200523344	1.0	0.30629923562971156	0.2881205005069725
GOTERM_CC_DIRECT	GO:0005614	interstitial matrix	9	0.24603608529250956	0.0023618123138141227	SMOC2, CCDC80, ECM2, COL14A1, ABI3BP, MAMDC2, VWC2, VWA1, IGF1	3.3661313868613134	0.9454405924368253	0.03772765124664118	0.03548853048159662
GOTERM_CC_DIRECT	GO:0043231	intracellular membrane-bounded organelle	210	5.740841990158557	1.9458393208497303E-7	SPARC, FOXI1, PKD2L1, LDLRAD4, IFI30, FRAT1, GJA1, AP1S2, ANKFY1, CYP1B1, ARFIP2, ARFIP1, CCN2, CCNL2, AGFG1, ARRDC4, STARD3, FNBP1, PRKCE, NSMCE1, FNDC3A, HDHD3, RUNX1, NISCH, POR, MARF1, CYP2U1, THAP7, RUBCNL, LLGL2, CASZ1, MYCBP2, MGST2, LPAR4, ABCB9, NEU2, HSD11B1, PRDX3, NEU3, PRDX5, SNX1, NEU1, APOB, TSPAN1, SPTBN2, ATP6V0A1, RAB11FIP5, SEC31A, LYN, ABCA1, CTSA, FZD7, XRCC2, FUCA1, ABCA4, A…	1.396686314632135	2.3930962062557182E-4	1.3296568692473156E-5	1.2507422745684098E-5
GOTERM_CC_DIRECT	GO:0030991	intraciliary transport particle A	5	0.1366867140513942	0.02509519454746986	IFT140, TTC21B, WDR19, TTC21A, IFT122	3.973905109489051	0.9999999999999735	0.27316008224237104	0.2569481424019701
GOTERM_CC_DIRECT	GO:0030027	lamellipodium	69	1.88627665390924	1.2589259829567993E-10	ITGB1, FAM89B, CTNND1, DYSF, PKD2, PEAR1, ACTB, ACTG1, MYLK, PPP1R9B, CASP8, MCF2L, DPYSL3, CFL1, PLCE1, ACTR3, PLEKHG5, ACTN1, SRCIN1, DNM2, ENAH, ACTA2, CTTN, ACTBL2, MYH9, PABPC1, CLRN1, PLEKHH2, ROCK1, TWF2, CAPG, PLD1, IQGAP2, CORO1A, AIF1, CORO1B, PLD2, CORO1C, FGD4, SNX1, PAK1, ABI3BP, PDPN, CTNNA1, PTK2B, DMD, PLCG1, SRGAP2, WASF2, PDLIM4, WASF3, CARMIL1, KLHL2, MYO9B, SORBS2, PARVA, ARPC…	2.193595620437956	1.5484792248443568E-7	1.5484789590368632E-8	1.4565773622810167E-8
GOTERM_CC_DIRECT	GO:0031258	lamellipodium membrane	9	0.24603608529250956	0.011007428634019443	FAP, PDPN, CFL1, PIEZO1, CSPG4, ITGAV, ANTXR1, SYNE2, CD44	2.7249635036496347	0.9999987770005292	0.14251723389309384	0.13405889399537363
GOTERM_CC_DIRECT	GO:0005770	late endosome	45	1.230180426462548	3.7452049230209453E-4	CD63, GRN, PXK, DYSF, HTT, PCSK9, TCIRG1, CST7, CTSS, MTM1, TMEM25, FYCO1, GJA1, CD1D1, LIPC, MVB12B, VPS8, APOE, LDLR, ATP9A, ANKRD13A, RUBCN, VPS18, UVRAG, KIDINS220, VPS13C, VPS33A, ATG9A, RAB27A, MYO5A, RAB27B, F3, IGF2R, CD2AP, RHOB, RAB32, RAB31, SNX16, SNX14, VPS41, VOPP1, LAMTOR2, VIPAS39, VAMP5, LGMN	1.6930246620308385	0.36918742583937947	0.008858850106376466	0.008333080953721603
GOTERM_CC_DIRECT	GO:0031902	late endosome membrane	28	0.7654455986878075	0.03830086146386163	IFITM3, CD63, IFITM2, PLD1, LITAF, MVB12B, B2M, VPS18, STARD3, ANXA2, MMD, VPS33A, ATG9A, VPS37C, SNF8, SLC39A14, RHOB, RT1-HA, CLCN4, SNX16, VPS41, SLC9A9, VOPP1, ATP13A5, LAMTOR2, LAMTOR1, ATP13A3, RT1-DA	1.4592700729927008	1.0	0.35961877557671607	0.3382755474327321
GOTERM_CC_DIRECT	GO:0016328	lateral plasma membrane	26	0.7107709130672498	0.02464040976886285	SLC40A1, PRICKLE2, NOD1, SLC4A2, IQGAP1, CORO1C, GJA1, ERBB3, SPTAN1, RHBG, SLC16A3, ANXA1, KCNB1, ACTN1, ATP1B2, ATP2B1, SLC39A14, SLC4A7, MYO1C, MYO1A, RAB13, MYH9, DSG2, SLC22A8, SLC29A2, ATP6V1B1	1.5449948836892011	0.9999999999999529	0.27316008224237104	0.2569481424019701
GOTERM_CC_DIRECT	GO:0005764	lysosome	74	2.0229633679606343	2.908217081750647E-4	APP, SLC35F6, SCARB1, RAB3A, TINAGL1, CPQ, PCSK9, TCIRG1, IFI30, CTSS, FYCO1, CD1D1, GJA1, CTSL, CTSK, CAPN2, CTSH, PIP4K2A, TNFAIP8L2, CD34, CTSB, VPS18, SFTPB, FNBP1, VPS33A, VPS13C, GAA, ARRDC3, PLAAT1, PLAAT3, RAB32, COL6A1, VOPP1, TLR7, CRYAB, CD63, ASAH1, GRN, CALCRL, IDUA, UNC93B1, PRCP, ABCB9, CST7, NEU2, TMEM25, NEU3, SNX1, DPP7, NEU1, HAS2, LDLR, ARSB, SNX6, UVRAG, ACE, DNASE2B, FUCA1, …	1.4984406527500116	0.30076103356103345	0.007013935314810383	0.006597661105069605
GOTERM_CC_DIRECT	GO:0042470	melanosome	24	0.6560962274466922	0.018077684040455174	PDIA3, ITGB1, CD63, HSP90AB1, AHCY, ANXA2, CNP, TYRP1, RAB27A, MYO5A, RAB27B, CAPG, YWHAZ, SND1, SYTL2, RAB32, SDCBP, MMP14, SYNGR1, ERP29, APOE, PPIB, CTSB, ATP6V0A1	1.6233825128125483	0.9999999998201666	0.20976935254490436	0.19731962674345882
GOTERM_CC_DIRECT	GO:0016020	membrane	725	19.819573537452158	4.5948862449599426E-10	TDRKH, OR12J3, CLEC10A, HNRNPU, TEX46, SLC4A2, GHITM, FNBP1L, ENO3, GJA1, CREB3L3, TMEM89, DPYSL2, AKT3, ANKFY1, CYP1B1, MFSD4B2, PRIMA1, NHLRC3, NUP210, PRKCE, FNDC3B, FNDC3A, FRS3, EML2, SYTL2, SLC5A7, GPR162, ADCY9, PRKD3, ASPHD1, LGALS12, CSPG4B, ASTN1, FICD, ABCB5, HPN, ABCB9, TEX28, ABR, FAM171A2, GRIN2A, RNF213, GALR1, PDGFD, RHBDL3, CIROP, S100A10, FDFT1, ST3GAL3, JAG1, ACE, STARD10, ABCA…	1.21532558054503	5.651709037435282E-7	5.137918255727936E-8	4.83298489583514E-8
GOTERM_CC_DIRECT	GO:0045121	membrane raft	70	1.913613996719519	2.1073877593520063E-7	ITGB1, APP, CBLB, PARK7, ACTB, ACTG1, ICAM1, GRIP1, TUBA1C, GJA1, TUBB5, TUBA1A, CAPN2, EFHD2, PRSS8, LGALS8, JAK2, ANXA2, UNC5A, GAB2, TNFRSF1B, TGFBR1, TUBA4A, TGFBR2, TNFRSF1A, ADAM17, ACTBL2, BTK, ADAM1A, MYADM, VDAC1, CD48, TNFRSF26, SLC25A5, IL6ST, SLC25A4, VCL, PLPP1, STOML2, AHNAK, FURIN, ADCY2, CBL, EGFR, SDCBP, LDHB, ADGRG1, ATP5F1B, INPP5D, PDPN, SERPINH1, S1PR1, STOM, FYN, DMD, CD14, …	1.8544890510948904	2.59175130096323E-4	1.3642562863173516E-5	1.2832882303001427E-5
GOTERM_CC_DIRECT	GO:0001527	microfibril	8	0.2186987424822307	0.0016816427146830917	MFAP5, MFAP4, EFEMP2, ADAMTSL5, MFAP1A, LTBP1, ADAMTS10, FBN1	3.9127681078046046	0.8738346162768532	0.028728063042502815	0.02702306417900468
GOTERM_CC_DIRECT	GO:0005874	microtubule	74	2.0229633679606343	3.220855055247259E-5	GSK3A, DYSF, SLC8A1, ARHGAP4, GRIP1, TUBA1C, TUBB6, TUBB5, TUBA1A, CAPN6, DPYSL2, CSPP1, KIF5A, TCP11L1, KIF13B, KIF1C, KIF21A, CDK5RAP2, DYNC2H1, NUDC, DYNLL1, TUBG1, EML1, DYNLL2, DNM1, SIRT2, EML2, TUBA4A, DNM2, EML4, DNM3, KATNAL2, MAP1B, MAP1A, ARHGEF2, FKBP4, MACF1, CNP, DNAH7, DNAH5, DCTN3, DNAH9, IQGAP1, KLC1, IQGAP2, NDRG1, CNN3, CAMSAP2, KLC3, KLC2, BCL2L11, DPP9, MAP2, CCDC181, C4H2ORF…	1.6003753910323253	0.038842657175541584	9.77399205756508E-4	9.193909602116096E-4
GOTERM_CC_DIRECT	GO:0015630	microtubule cytoskeleton	47	1.2848551120831055	0.03936911549759676	MACF1, CLIC4, SHMT2, MAST2, FMR1, MYCBP2, IQGAP1, PKD2, NDRG1, SEPTIN11, SEPTIN10, CAMSAP2, TUBA1C, TUBB6, TUBB5, TUBA1A, MAP2, DBT, MFN2, TEKT3, KIF3C, CDH26, TEKT5, SPTAN1, RBM39, FDPS, PRKCI, SEPTIN2, KLHL22, NAV1, KLF4, SEPTIN9, EML1, TUBA4A, SEPTIN8, EML4, NISCH, AGBL5, CCNA1, FER, MAP7D3, FES, MAP7D1, TAOK1, VPS41, TUBA8, CLRN1	1.3164654812051835	1.0	0.3665608314579882	0.3448055951194246
GOTERM_CC_DIRECT	GO:0005902	microvillus	29	0.7927829414980863	1.5608070526613183E-4	CRB1, CLIC4, OXTR, CNP, LYZ2, USH1C, IQGAP2, BPIFA1, LIPC, CTSL, MYO6, ERBB2, KIF13B, PDGFRA, TGFB1, VCAM1, STARD10, MSN, MYO1D, MYO1E, MYO1B, MYO1C, MYO1A, CD302, TEK, MYO1F, CD44, CLRN1, ATP6V1B1	2.0717887312392356	0.17468838694271305	0.003999568072444628	0.0037621953331857193
GOTERM_CC_DIRECT	GO:0005743	mitochondrial inner membrane	105	2.8704209950792783	5.3426480054992826E-8	PHB1, NDUFA13, NDUFA11, NDUFA12, NDUFA10, CPOX, GHITM, MICOS13, CLU, LGALS3, CHCHD3, MPC2, FDXR, PMPCA, SLC25A42, ENDOG, ABCA8A, NDUFA10L1, SDHD, SDHA, SDHB, COX6B1, CYP27A1, OXA1L, CYP2U1, PPIF, SLC25A52, UQCRC1, SLC25A54, UQCRC2, GCDH, FECH, CNP, NDUFB11, ABCB7, SHMT2, COX18, SLC1A3, OMA1, ABCB9, TIMM50, LDHB, LDHD, NDUFV3, NDUFV1, TRAP1, UQCC2, DELE1, ABCA8, ERAL1, COQ9, COQ7, COQ2, CYP1A1, BC…	1.6774272823973886	6.571241302222308E-5	3.8655629686847755E-6	3.6361433778603944E-6
GOTERM_CC_DIRECT	GO:0005759	mitochondrial matrix	78	2.1323127392017494	2.943680390007274E-11	MIPEP, DMGDH, MRPS15, ACAA2, ECI1, PARS2, NDUFA10, ACSM5, ETFA, PARK7, ABHD11, ALDH2, MTG1, MTG2, C1QBP, LONP1, PDK3, ME3, PMPCA, MMUT, ME2, ACADM, MLYCD, HADH, ACADS, PDK2, PDK1, POLG, BCKDHA, TSFM, GSTK1, ACOT7, BCKDHB, MCCC1, NDUFA10L1, ACOT13, POLRMT, SIRT3, RPUSD4, PCCA, BDH1, SDHAF3, BOLA3, CLPP, IVD, PCCB, ACOT2, PPIF, NAT8L, ECHS1, POLDIP2, FECH, GLS2, SHMT2, ACAT1, HMGCL, MYG1, RIDA, DGL…	2.1376868864837655	3.6207246534303295E-8	4.0230298663432735E-9	3.784264679153795E-9
GOTERM_CC_DIRECT	GO:0031966	mitochondrial membrane	43	1.1755057408419902	0.007106723149955906	ACADVL, UBIAD1, NDUFA13, TOMM40, OMA1, COX5B, CLU, RNF5, CYB5R3, SLC25A28, ATP5F1B, CFL1, UCP2, GPAT2, ACADM, BID, IKBKE, ACADS, COX10, NDUFA9, LYN, GABBR1, ANXA1, ATG9A, ACAD9, PLAAT3, SLC8B1, SDHB, COX6B1, OXA1L, GNPAT, MAVS, ABCB10, SNPH, IVD, OGDH, ALPL, VDAC1, COQ8B, CALM3, NAT8L, SLC25A4, BCL2L1	1.4858949539828625	0.9998450608835243	0.09821651094882881	0.09238740094942678
GOTERM_CC_DIRECT	GO:0042645	mitochondrial nucleoid	17	0.4647348277747403	0.001967757284514063	ACADVL, POLDIP2, UQCC2, SHMT2, ELAC2, TWNK, POLRMT, HSD17B10, TUFM, HADHA, ATP5F1B, DNAJA3, DBT, LONP1, VDAC1, SLC25A5, POLG	2.2518795620437957	0.9113204448634116	0.03252613683635285	0.03059572383712215
GOTERM_CC_DIRECT	GO:0005741	mitochondrial outer membrane	42	1.1481683980317114	0.03653455310324117	PHB1, TOMM40, SLC44A1, BCL2A1, CNP, SLC44A2, PEBP1, GK2, FUNDC2, GJA1, PGRMC1, CYB5R3, RHOT1, MFN2, TSPO, DMD, GPAT2, BID, MCL1, RAB11FIP5, VAT1, CPT1A, GK, ACSL1, VPS13C, TOMM34, ACSL6, ACSL5, MUL1, DELE1, MT3, GDAP1, RAB32, ARMCX4, MAVS, PINK1, SPIRE1, VDAC1, ARMC12, SLC25A4, PLEC, BCL2L1	1.348719309887193	1.0	0.3456730793614357	0.32515752261884645
GOTERM_CC_DIRECT	GO:0005739	mitochondrion	347	9.486057955166757	1.6763312440792213E-16	DMGDH, TDRKH, APP, PHB1, CLPB, ECI1, PARS2, ECI3, MICOS13, GHITM, NUDT6, GJA1, MYC, FDXR, LONP1, CYP1B1, PDK3, KAT8, MLYCD, MMUT, PDK2, EARS2, PDK1, GSTK1, STARD3, CPT1A, ENDOG, MECR, ACSL1, PRKCE, TANGO2, ECH1, MCCC1, BOLA1, MRPS18B, ACSL5, MRPS18A, HOGA1, HDHD5, GCAT, GTPBP3, CYP27A1, CLPP, ETHE1, BOLA3, DDIT4, LGALS12, ACOT2, UQCRC1, SUCLG2, VDAC1, SUCLG1, UQCRC2, GCDH, AARS2, CFH, ABCB7, SHMT…	1.5111726827317267	2.731148640577885E-13	1.1007397656332935E-13	1.0354113079981468E-13
GOTERM_CC_DIRECT	GO:0031514	motile cilium	31	0.847457627118644	0.007194543873485498	DNAH7, DNAH5, DNAH9, PKD2, AKAP3, KLC3, ARL13B, CCDC181, TIMP2, SPA17, DYNC2H1, BBS1, DNAH11, ANXA1, SEPTIN2, WDR19, SPAG4, IFT122, IFT80, IQCG, MLF1, ACTA2, ACTC1, ADAM15, DAAM1, USP40, TSSK4, SAXO1, CD24, BRWD1, TTLL9	1.6156204379562042	0.9998610332380267	0.09832543293763513	0.09248985846247468
GOTERM_CC_DIRECT	GO:0043209	myelin sheath	13	0.3553854565336249	0.01382856899263015	CNP, GDI1, PTHLH, SIRT2, SEPTIN8, GNAO1, MYO1D, TUBA1A, DPYSL2, ERBB2, PLP1, CALM3, PLEC	2.1194160583941604	0.9999999635688435	0.17356265164219475	0.1632617788211539
GOTERM_CC_DIRECT	GO:0030016	myofibril	23	0.6287588846364134	2.481719366313618E-5	MYBPC3, ARHGEF25, TMOD3, TWF2, LMOD1, TWF1, LRRC10, SYNE2, LMOD3, ACTG1, MYH3, MYL7, CALD1, TNNT2, COL6A1, NRAP, MYH8, ANKRD1, DMD, MYH4, MYL9, MYH6, PLEC	2.565608912792931	0.030064327783263955	8.032933738330923E-4	7.5561823863812E-4
GOTERM_CC_DIRECT	GO:0016459	myosin complex	20	0.5467468562055768	2.8784624984916993E-5	MYO5A, MYO9B, MYO9A, MYO1D, MYO1E, MYO1B, MYL6, MYH3, MYO1C, MYO3B, MYO1A, MYO5B, MYO6, MYL3, MYH8, MYH9, MYH14, BMF, MYH6, MYO1F	2.764455728340209	0.03478615224483872	9.078227879858436E-4	8.539438745525375E-4
GOTERM_CC_DIRECT	GO:0032982	myosin filament	8	0.2186987424822307	0.02777460763027984	MYBPC3, MYH3, MYH15, MYH8, MYH9, MYH14, MYH4, MYH6	2.5432992700729926	0.9999999999999991	0.2908251218264165	0.2735647690676129
GOTERM_CC_DIRECT	GO:0016460	myosin II complex	11	0.30071077091306725	0.016913935756055536	MYL4, MYL6, MYH3, MYH15, MYL3, MYH8, MYH9, MYH14, MYH4, MYL9, MYH6	2.256152578290558	0.9999999992280415	0.20003981711488758	0.18816753528611782
GOTERM_CC_DIRECT	GO:0031594	neuromuscular junction	42	1.1481683980317114	2.8987308962737155E-7	NAPA, CHRNA1, ITGB1, APP, LAMA5, CAMK2D, LAMA2, LAMA4, DOCK7, LRP4, PTN, LAMC1, THBS4, CHRND, SYNGR1, SYNGR2, TUBA1A, CHRNE, ERBB2, SPOCK1, PLS3, STXBP5, KCNN3, DLGAP4, EPHA7, POSTN, SYT2, MUSK, LAMB2, PRKCE, SYNGR4, CD2AP, SLC5A7, FCHSD2, FES, DNAJA3, COL4A5, MYH9, ITGA7, TAX1BP3, UTRN, PDZRN3	2.2631052826920697	3.564803976955355E-4	1.782719501208335E-5	1.6769158234943443E-5
GOTERM_CC_DIRECT	GO:0043005	neuron projection	75	2.050300710770913	0.01303286833296647	GABRB3, CNTNAP2, ROBO3, APP, NRSN2, TENM2, TENM3, NRSN1, CPNE5, FMR1, PARK7, STON2, GABRR3, GRIP1, GABRR2, KIF5A, BBS7, SPA17, PACRG, ACOT7, ACTN4, TUBG1, ANO2, DNM1, DNM2, CD2AP, DNM3, ENAH, PPM1A, SNPH, MAP1A, PICK1, CDH13, TAX1BP3, ULK1, SHANK3, OPRD1, CHRNA1, CAMK2D, NPY4R, SLC1A3, AGAP1, IQGAP1, KLC1, RASGRP2, CYGB, GLRA1, CHRND, KLC3, GRIN2A, PGRMC1, KLC2, FXR2, GLRA3, SV2B, FLRT2, MAP2, CH…	1.2993695180890632	0.9999999017554309	0.16698362551613288	0.157073215221273
GOTERM_CC_DIRECT	GO:0043025	neuronal cell body	152	4.155276107162384	2.813375603117011E-6	MYLK2, CPNE5, FMR1, MPL, PEBP1, SLC8A1, C4B, GRIP1, C4A, ALCAM, DPYSL5, DPYSL2, KIF5A, CFL1, HMCN2, CAPN2, BSN, AGFG1, KCNH1, ENTPD1, EPHA7, SLC38A1, ACOT7, DSCAM, SERPINF1, MUL1, LMTK2, CYBB, CSNK1E, HSPG2, SRCIN1, TANC1, SLC5A7, MAP1B, MAP1A, EEF1A2, ULK1, IL6ST, FKBP4, CFH, PDE1A, HPN, LPAR1, CACNA1B, SLC1A3, KLC1, LTBP1, CNN3, BRINP1, FXR2, CALD1, MAP2, MYO6, TRPM7, KIF3C, APOE, KCNN3, APOB, …	1.4296652701593746	0.003454476379207594	1.1162748360754593E-4	1.0500243783246392E-4
GOTERM_CC_DIRECT	GO:0097730	non-motile cilium	14	0.38272279934390374	0.008093893077591317	SEPTIN2, IFT140, WDR19, IFT122, PKD2L1, SEPTIN9, TUBG1, PKD2, ANO2, MLF1, GLIS2, AHI1, ARL13B, QRFPR	2.1711091329891405	0.9999544179492008	0.10821183136344913	0.10178950316057775
GOTERM_CC_DIRECT	GO:0005641	nuclear envelope lumen	6	0.16402405686167304	0.02884606899416489	APP, TUBB5, PLAAT1, SORL1, IGF2R, CD2AP	3.1791240875912408	0.9999999999999998	0.2908251218264165	0.2735647690676129
GOTERM_CC_DIRECT	GO:0016363	nuclear matrix	28	0.7654455986878075	0.008290314251029378	CLIC4, RNASEL, SPARC, SATB1, HNRNPU, ATXN1, LMNA, ENC1, CFL1, KAT8, SF3B1, MORC2, SPTBN2, PIAS4, DNMT3A, THOC1, FOS, SORBS1, SMC1A, IFFO1, POLA1, CENPF, STAG1, TEP1, PSPC1, DGKQ, CSNK2B, VIM	1.6484347120843472	0.9999642725097254	0.10964609170716275	0.10313864073592463
GOTERM_CC_DIRECT	GO:0005654	nucleoplasm	570	15.58228540185894	4.793010248951426E-4	PHB1, TRRAP, NEXMIF, HNRNPU, MICOS13, FZD10, ADARB1, ALKBH6, LSM10, ALKBH2, ALKBH5, GJA1, PSMD7, MYC, AKT3, HOXA3, PIP4K2C, IER5, IER2, FNBP4, STARD3, ACOT7, NISCH, RNF126, PRKD3, ETHE1, PSME4, NHLRC1, UQCRC2, ATF3, PRR13, SKAP2, NOLC1, COPS7A, RNPC3, GJC1, PRDX3, EPB41L5, EPB41L2, MYO6, ALX4, HOXC9, BRAP, LYN, PRELID1, PHC2, PHC1, IRF2BP1, NFATC2, NR1D2, INO80, SNF8, NR0B2, ELL2, PRRC2A, FOSL2, …	1.1283317122833172	0.44549618348314834	0.010614090694888426	0.00998414872681781
GOTERM_CC_DIRECT	GO:0098688	parallel fiber to Purkinje cell synapse	14	0.38272279934390374	0.0307614714893713	STXBP1, ATP2B2, GNAO1, P2RX6, GRIN2A, PLCB4, SYNJ1, EPB41L1, SUSD4, SLC16A3, GRIA3, KCNH1, PICALM, SPTBN2	1.8544890510948908	1.0	0.30269287945541357	0.28472818010562073
GOTERM_CC_DIRECT	GO:0033010	paranodal junction	6	0.16402405686167304	0.02884606899416489	CNTNAP2, NFASC, AKR1B1, SPTAN1, SIRT2, SPTBN2	3.1791240875912408	0.9999999999999998	0.2908251218264165	0.2735647690676129
GOTERM_CC_DIRECT	GO:0048471	perinuclear region of cytoplasm	210	5.740841990158557	3.3884609331443885E-14	IFITM3, APP, MYC, GOLGA1, CCN2, CDK5RAP2, ENDOG, CCDC78, PRKCE, SERPINF1, ACTN4, EML1, MAPK8IP3, CD2AP, DAAM1, MAP1B, HMBS, BTK, NHLRC1, RD3, STXBP1, TWF2, TWF1, PIK3R1, SLC5A1, PRDX5, SNX1, PRKAR2A, MYO6, HMOX1, PSMF1, TSPAN1, SPTBN2, ATP6V0A1, SEC31A, LYN, ABCA1, EIF2AK3, FZD9, SNF8, MEX3D, PTK2, PEX5L, EHD4, MYO5B, FAT1, NOX4, ITM2C, LGMN, RYR1, OGFR, ARF3, HSP90AB1-PS13, CDKN1A, CLIC4, UCMA, …	1.6504723322476158	4.165001676881275E-11	6.946344912945996E-12	6.534082166080096E-12
GOTERM_CC_DIRECT	GO:0005778	peroxisomal membrane	17	0.4647348277747403	0.017531763931082398	PECR, ABCD2, ACSL1, ACSL6, PEX10, PLAAT3, HMGCR, PEX14, DHRS4, FNDC5, GNPAT, MAVS, PEX5L, LOC102548286, FAR1, TRIM37, RAB8B	1.8320376097983424	0.9999999996437315	0.20537209176410806	0.19318334160249842
GOTERM_CC_DIRECT	GO:0005777	peroxisome	47	1.2848551120831055	2.614627800111166E-6	PXT1, PECR, ABCD2, MVK, MPV17L, ECI3, ACAA1A, ACNAT1, DDO, HMGCL, PRDX5, RIDA, NUDT17, CCDC33, MLYCD, XDH, GSTK1, FDPS, ACOT8, PHYH, NOS2, EPHX2, ECH1, KCNIP4, PLAAT1, TYSND1, MUL1, MYO5A, PLAAT3, PEX10, PEX14, SOD1, DHRS4, GNPAT, MARF1, MAVS, AMACR, ACOX2, EHHADH, MGAT4A, LOC102550988, TRIM37, FAR1, MVD, VIM, CRAT, ACOT3	2.005621907607897	0.0032108306212850213	1.071997398045578E-4	1.008374788242873E-4
GOTERM_CC_DIRECT	GO:0045335	phagocytic vesicle	24	0.6560962274466922	0.0070383412463705	ABCA1, UVRAG, STXBP1, CYBB, NOD1, CAPG, TCIRG1, CORO1A, MPEG1, CTSS, ACTG1, SNX3, RAB32, FMNL1, MYO1C, RAB31, RAB23, ZYX, MYH9, FLNB, VIM, SRGAP2, RAB8B, RAB11FIP5	1.753999496602064	0.9998313642454645	0.09821651094882881	0.09238740094942678
GOTERM_CC_DIRECT	GO:1990531	phospholipid-translocating ATPase complex	7	0.19136139967195187	0.0094952190419201	ATP8B4, ATP8B2, ATP8B1, ATP10D, ATP11C, ATP10A, ATP11A	3.4236720943290293	0.9999919908092514	0.12424595129320982	0.11687200459044207
GOTERM_CC_DIRECT	GO:0001750	photoreceptor outer segment	24	0.6560962274466922	0.0018833109483348607	RD3, CRB1, PCARE, ABCA4, USH1C, PCDH15, RAB27A, GUCA1A, MYO5A, PTPRK, HNF1A, MERTK, CFAP410, RPGR, AHI1, VCAN, MYO3B, MAP1B, MAP1A, GNB1, PIP4K2A, PDE6B, BBS7, LYAR	1.9316196987896146	0.9015942978613625	0.03173249954043669	0.029849188592101835
GOTERM_CC_DIRECT	GO:0005886	plasma membrane	955	26.10716238381629	0.013262999277846873	OR12J3, FZD10, MYLK, PREX2, DPYSL2, TMEM8B, UNC5A, FNBP1, PDZK1, HSPG2, FRS3, OR10AD1, CD2AP, SLC5A7, SPINT1, OR10H1D, SKAP2, HPN, ABCB5, SLC5A1, IQGAP1, LYPD5, EPB41L5, GRIN2A, EPB41L1, EPB41L2, PRKAR2A, MYO6, GPIHBP1, LYN, ABCA1, JAG1, FYB1, ABCA4, ABCA8, SNF8, L1CAM, OR1AD6, CP, MYMK, IL22RA1, PPFIBP1, FAT1, NOX4, FERMT2, RT1-DA, HSP90AB1-PS13, ARF3, DIS3L, ARHGAP1, VMN2R116L-PS24, PEAR1, LITA…	1.059153498569557	0.9999999262539335	0.16818030012115107	0.15819886767493643
GOTERM_CC_DIRECT	GO:0098797	plasma membrane protein complex	6	0.16402405686167304	0.040940350213474315	RET, SLC6A6, ANXA2, AHNAK, HJV, S100A10	2.934576080853453	1.0	0.37301207972276595	0.3508739644221465
GOTERM_CC_DIRECT	GO:0044853	plasma membrane raft	13	0.3553854565336249	0.020680631306107172	CNTNAP2, ITGAM, LRP4, TREM2, PTPN11, LYPD4, MS4A4A, MYO1D, SLC5A7, MYO1A, PRKAR2A, HAS2, LCP2	2.0160299092042013	0.9999999999931302	0.23773062155618527	0.2236214058052897
GOTERM_CC_DIRECT	GO:0002102	podosome	17	0.4647348277747403	5.042853519232784E-4	ACTR3, VCAM1, TPM4, ASAP1, PTPN12, ACTB, ACTG1, CD2AP, DNM2, ACTBL2, SH3PXD2A, CTTN, SH3PXD2B, ARHGEF2, LCP1, VCL, FERMT3	2.5137260227465625	0.46228544807289773	0.010694327290786768	0.010059623313366088
GOTERM_CC_DIRECT	GO:0098794	postsynapse	94	2.569710224166211	7.75663980225715E-6	CNTNAP2, APP, RAB3A, GDA, RASGRF2, FMR1, CBLB, PLAT, UBE3B, RPL8, SLC8A1, SEPTIN11, DOCK10, ARHGAP44, GRIP1, FGF7, LASP1, OPHN1, FRRS1L, PSD3, CAPN2, JAK2, SPTAN1, CAP1, ACTR3, ARHGEF15, DCC, SWAP70, MINK1, SORCS3, SPTB, DYNLL2, SRCIN1, EPN1, ZDHHC15, LATS1, ENAH, PLCB4, CTTN, MAP1B, DGKQ, ELMO1, CD44, NAPA, NECAB2, SLC24A2, C1QB, C1QA, STXBP1, PTN, IQGAP1, PSMA7, CNN3, ARHGAP12, GRIN2A, FXR2, AT…	1.5605099959977893	0.009495335838593855	2.725904844793227E-4	2.564123500346149E-4
GOTERM_CC_DIRECT	GO:0098871	postsynaptic actin cytoskeleton	12	0.3280481137233461	4.832431535884161E-4	CTTN, ABI2, ACTBL2, CTTNBP2, ACTN1, MYO5B, MYO6, MYO5A, MYO9B, ACTN4, ACTB, ACTG1	3.1791240875912408	0.44817965212457134	0.010614090694888426	0.00998414872681781
GOTERM_CC_DIRECT	GO:0014069	postsynaptic density	75	2.050300710770913	0.01662178233746184	PHB1, FMR1, ARRB1, GRIK2, RPL8, SLC8A1, PPP1R9B, EPS8, ARHGAP44, GRIP1, NETO1, ADGRA1, CASP3, DPYSL2, PDE4B, DGCR8, BSN, MAP3K7, LZTS3, MINK1, SORCS3, DYNLL2, SRCIN1, TANC2, SHISA7, DNM2, ZDHHC15, DNM3, PLCB4, MAP1B, MAP1A, PICK1, PKP4, TAX1BP3, ARHGEF2, SHANK3, MACF1, PRICKLE2, LRP4, ADCY1, ADD3, CACNG8, GRIN2A, PGRMC1, SNX1, PAK1, FXR2, EPB41L1, MAP2, PCBP1, ABI3BP, MYO6, SPOCK1, PTK2B, FYN, DM…	1.28536014323096	0.9999999988874525	0.20003981711488758	0.18816753528611782
GOTERM_CC_DIRECT	GO:0045211	postsynaptic membrane	58	1.5855658829961725	0.02876064598251672	ITGB1, GABRB3, NRP2, TENM2, DAGLA, ARRB1, GRIK2, SLC8A1, GABRR3, GRIP1, GABRR2, USP48, EPHA7, MUSK, KCND3, CEL, SEZ6L, EPN1, SHISA7, DNM2, TAX1BP3, KCTD12, UTRN, SHANK3, KCTD16, OPRD1, CHRNA1, PCDH10, LPAR1, ADRB2, GLRA1, CHRND, CACNG8, GRIN2A, GLRA3, CLMP, ERBB3, FLRT2, CHRNE, ERBB2, SUSD4, CHRNA10, NCAM1, DMD, SRGAP2, GABRE, PDLIM4, GRIA3, GRIA4, GABBR1, KCNB1, TMUB1, ATP2B2, GNAO1, SLC6A6, MAR…	1.2985154723964223	0.9999999999999998	0.2908251218264165	0.2735647690676129
GOTERM_CC_DIRECT	GO:0099634	postsynaptic specialization membrane	14	0.38272279934390374	0.026069067197459328	CHRNA1, GABRB3, EPHA7, KCNB1, KCND3, HTR5A, SHISA7, CHRND, GLRA1, P2RX6, GLRA3, CHRNE, CDH10, CHRNA10	1.8939462649479735	0.9999999999999922	0.27642200562823255	0.26001647196086586
GOTERM_CC_DIRECT	GO:0098793	presynapse	72	1.9682886823400765	0.004577622254828433	CNTNAP2, APP, RAB3A, FMR1, PARK7, STON2, DOC2G, ARHGAP44, GRIP1, OPHN1, SCRN1, DPYSL2, AP1S2, KIF21A, BSN, RAB8B, CAP1, VPS18, PLEKHG5, ARFGAP3, SRCIN1, DNM1, EPN1, DNM2, DNM3, DAAM1, DGKQ, CD47, CD44, NAPA, NECAB2, SLC24A2, SEMA7A, GRN, NRN1, SLC22A2, STXBP1, CHRD, PTN, ADCY1, ADRB2, SDCBP, SNX1, PAK1, FXR2, GLRA3, EPB41L1, S1PR1, PTK2B, STXBP5, EPS15, RAB6B, PACSIN1, SPTBN2, GIT2, LINGO1, SYT3,…	1.3665488615317571	0.9964591976742067	0.06783705269203581	0.06381095119080116
GOTERM_CC_DIRECT	GO:0048786	presynaptic active zone	15	0.4100601421541826	0.036428172464616465	PNISR, APP, RAB3A, CACNA1B, ARFGAP3, ZZEF1, ARHGAP44, GRIP1, PPFIBP1, PPFIBP2, C1QBP, MAP1A, BSN, PPFIA3, CD200	1.7661800486618007	1.0	0.3456730793614357	0.32515752261884645
GOTERM_CC_DIRECT	GO:0032991	protein-containing complex	209	5.713504647348278	2.363137018443873E-8	IFITM3, APP, IFITM1, IFITM2, RPL3, HNRNPU, KEAP1, AQP4, ACTB, RS1, GJA1, DPYSL5, MYC, DPYSL2, SLC12A7, TP63, IL1R1, CEL, HNF1A, SLC51A, ACTN4, CD2AP, RBP4, GRWD1, CDC37, SUCLG2, VDAC1, SUCLG1, STXBP1, SDC3, IQGAP1, PIK3R1, PRDX3, SNX1, EPB41L1, MAP2, PRKAR2A, MIER2, DPH2, MYO6, SPTBN1, LYN, PRELID1, FYB1, DTNA, JAG1, HIST1H4M, PARVA, NR0B2, PPP5C, MYO5B, SPATS2L, CALM3, RYR1, HSP90AB1-PS13, TOP2A…	1.435068972584383	2.9066163252933208E-5	1.8166615829287275E-6	1.7088434564622258E-6
GOTERM_CC_DIRECT	GO:0043235	receptor complex	61	1.667577911427009	9.367346880335364E-6	RET, ITGB1, APP, ITGB5, PKD2L1, PTPRJ, IL27RA, GHR, ITGB6, IL6R, EPHB4, PDGFRB, PDGFRA, EPHA6, IL4R, MUSK, OSMR, TGFBR1, TGFBR2, TNFRSF1A, TGFBR3, FSHR, TLR7, KCTD12, PLA2R1, IL6ST, TLR4, KCTD16, DDR2, NOTCH2, NOTCH3, CSF1R, LTK, LRP1, NPR1, MTTP, LRP4, ITPR2, LY96, PKD1L3, ADRB2, EGFR, RXRA, ERBB3, ERBB2, TAS1R2, RIPK1, LDLR, TIE1, MERTK, ACVR2B, PTPRD, P2RX6, PEX5L, AXL, TAOK2, KLRD1, TEK, FGFR…	1.7549915777653002	0.011455767842603382	3.2005101841145825E-4	3.010561205707782E-4
GOTERM_CC_DIRECT	GO:0055037	recycling endosome	38	1.038819026790596	0.002009745040294973	ITGB1, APP, HFE, WIPF3, PLA2G3, ARHGAP44, GRIP1, TUBA1A, VPS51, ATP9A, RAB11FIP5, RAB4A, RAB4B, ATG9A, TMUB1, LMTK2, ATP11C, MYO5A, RASSF9, SNF8, ATP11A, TUBG1, SORL1, F3, DNM2, NISCH, FCHSD2, CLCN4, FES, MYO5B, RAB13, SLC9A9, VIPAS39, RELCH, ACKR1, DENND6A, FCGR2B, ABCG1	1.643628779979145	0.9157927084894003	0.03252613683635285	0.03059572383712215
GOTERM_CC_DIRECT	GO:0001726	ruffle	41	1.1208310552214324	8.464419486093696E-9	ROCK1, WIPF1, ARHGAP1, ARHGAP18, CAPG, IQGAP1, AIF1, MTM1, CYTH3, LIMA1, PAK1, MYO6, PDPN, INPP5J, ARFIP2, TRPM7, PLCG1, WASF2, SH2B2, S100A11, ACTR3, PDGFRB, ANXA2, ACTN1, KLHL2, MYO5A, MYO9B, FRMD4B, CIT, CD2AP, ACAP2, CDK6, CTTN, RASA1, MYADM, S100A6, MYH9, CSPG4, LCP1, TLR4, GAS7	2.5557664233576642	1.0411181830649596E-5	7.436597119925177E-7	6.995238103864576E-7
GOTERM_CC_DIRECT	GO:0032587	ruffle membrane	28	0.7654455986878075	0.0011922406946218759	ITGB1, MACF1, TWF1, PTPRJ, RASGRP2, AIF1, EGFR, PPP1R9B, EPS8, EPB41L5, PAK1, MAP2, MYO6, PSD3, ERBB2, CFL1, PDPN, INPP5J, ITGAV, SH3BGRL3, PLCG1, PACSIN1, DNM2, ADAM17, MYO1C, CDC37, DLC1, ARHGEF2	1.8740099884748371	0.7694600088332256	0.021565530211542755	0.02028562475996339
GOTERM_CC_DIRECT	GO:0042383	sarcolemma	39	1.0661563696008747	7.904783072744197E-4	RYR1, ITGB1, SYNM, CAMK2D, AHNAK, LAMA2, DYSF, AQP4, ATP1A2, ADRB2, SLC8A1, RYR3, PLD2, FGF6, DMD, CTSB, VCAM1, DTNA, ANXA1, KCNJ11, CCDC78, ANXA2, KCNB1, KCND3, ACTN1, ANXA5, BGN, ATP2B4, SLC8B1, PTK2, COL6A2, COL6A1, FXYD1, COL6A3, ITGA7, UTRN, AGRN, VCL, PLEC	1.7101495091870123	0.6219288248321901	0.0156820696443151	0.014751345185750057
GOTERM_CC_DIRECT	GO:0030017	sarcomere	16	0.4373974849644614	0.005370505708609429	MYBPC3, RYR1, ACTN3, MTMR12, ARHGEF25, ACTN1, LRRC27, MMP2, LMOD1, LRRC10, MTM1, ACTC1, TNNT2, HABP4, CALM3, TIMP4	2.119416058394161	0.998671259556659	0.0768107211812744	0.07225203610303615
GOTERM_CC_DIRECT	GO:0016529	sarcoplasmic reticulum	19	0.519409513395298	0.0057807578905946155	RYR1, CAMK2D, H6PD, MTMR12, CCDC78, S100A1, ITPR2, ATP2A1, PYGM, THBS1, THBS4, SYNE2, JSRP1, SLN, COL6A1, CASQ2, NOX4, GSTM7, XDH	1.9484954085236637	0.9992000515799312	0.0817279563842687	0.07687743539560885
GOTERM_CC_DIRECT	GO:0098685	Schaffer collateral - CA1 synapse	43	1.1755057408419902	7.221009596969717E-4	ITGB1, ROCK1, FMR1, CTNND1, CACNA1B, PLAT, PTN, ADCY1, ADRB2, ACTB, ACTG1, AKAP12, ABR, SYNGR1, CACNG8, NETO1, DPYSL2, ARHGDIA, MYO6, PTK2B, PDE4A, NCAM1, FYN, STXBP5, PLCG1, BSN, NTNG1, EPHA7, PRKCI, GABBR1, DCC, STAT3, MYO5A, L1CAM, MYO9A, EPN1, RHOB, PTPRD, ACTBL2, SYNJ1, MYO5B, CALM3, PICALM	1.6671016556880898	0.5887298635999938	0.014649630884505946	0.013780181246645025
GOTERM_CC_DIRECT	GO:0032420	stereocilium	16	0.4373974849644614	0.005370505708609429	RIPOR2, NHERF2, ANKRD24, ATP8B1, TWF2, USH1C, PCDH15, USH2A, SLC4A7, EPS8, LOXHD1, MYO1C, PLS3, ZSWIM6, PDZD7, CLRN1	2.119416058394161	0.998671259556659	0.0768107211812744	0.07225203610303615
GOTERM_CC_DIRECT	GO:0060171	stereocilium membrane	4	0.10934937124111535	0.030262147838047485	RIPOR2, MYO1C, CACNA1B, USH2A	5.086598540145985	1.0	0.3001809825870839	0.28236536329533013
GOTERM_CC_DIRECT	GO:0001725	stress fiber	38	1.038819026790596	3.1731150617056447E-7	TLNRD1, FHL3, SEPTIN11, ACTB, CORO1B, ACTG1, MYLK, LIMA1, PDLIM2, CALD1, XIRP1, MYH14, FLNB, PDLIM4, SH2B2, PPP1R12A, TPM4, ACTN1, SORBS1, ACTN4, SEPTIN9, PTK2, ACTA2, ENAH, ACTC1, ACTBL2, DAAM1, DLC1, ZYX, MYH9, NOX4, TEK, LCP1, PPP1R12C, MYL9, VCL, FERMT2, MYH6	2.368759124087591	3.902170600368349E-4	1.8585388218561633E-5	1.748235298282586E-5
GOTERM_CC_DIRECT	GO:0045202	synapse	166	4.537998906506288	5.591795653813671E-4	MYLK2, APP, PHB1, NDUFA13, RPL3, SPARC, FMR1, WIPF3, ADARB1, RPL8, CLU, SLC8A1, ACTB, MYLK, ACTG1, C4B, EPS8, C4A, ARHGAP42, RIMS4, FRRS1L, DPYSL5, DPYSL2, ARHGDIA, DPYSL3, AP1S2, HABP4, BSN, SLC12A7, SLC16A3, PPFIA3, PRIMA1, LZTS3, GUCY1A1, MUSK, DSCAM, SACM1L, PRKCE, ACTN1, SRCIN1, TANC2, TUFM, TIAM2, TANC1, SLC5A7, DAAM1, ADGRB2, MAP1B, MAP1A, EEF1A2, LY6C, VDAC1, UTRN, EIF1A, LY6E, CHRNA1, PC…	1.27472125251243	0.49741134986731095	0.011657472295238669	0.01096560605332613
GOTERM_CC_DIRECT	GO:0043083	synaptic cleft	14	0.38272279934390374	8.95537771987051E-4	MSR1, LAMA5, SCARA5, LAMA2, LAMB2, LAMA4, LAMC1, CDH8, DNM3, GRIP1, APOE, CBLN4, AGRN, GRIA3	2.6974386197743865	0.6677956464786686	0.017211116555376136	0.016189643784203407
GOTERM_CC_DIRECT	GO:0097060	synaptic membrane	25	0.683433570256971	0.0011618145227124334	ITGB1, CNTNAP2, ITGB5, LRP4, HTT, EGFR, CDH8, GRIP1, GRIN2A, RIMS4, NT5E, SRPX2, EPB41L1, CFL1, BSN, SYT3, ENTPD1, GABBR1, ANXA1, ATG9A, ANO6, NDUFS7, SYNJ1, NINJ1, CRYAB	1.9624222762908894	0.7606582043739935	0.021328833775168553	0.02006297616086993
GOTERM_CC_DIRECT	GO:0008021	synaptic vesicle	47	1.2848551120831055	0.0035452526446488	APP, MYLK2, CALCRL, RAB3A, CTTNBP2, STON1, SLC40A1, PEBP1, AP2A1, PARK7, STON2, SLC2A8, NTF4, SYNGR1, GRIN2A, SYNGR2, SV2B, PDE4B, STXBP5, KIF3C, AP3S1, BSN, RAB8B, SPTBN2, ATP6V0A1, ENTPD1, GABBR1, SEPTIN2, LGI3, ANXA5, ATG9A, MYO5A, RAB27B, MT3, DNM1, SLC5A7, CLCN5, CLCN4, DNMBP, DMXL2, RAB13, PPT1, PICK1, VDAC1, PICALM, ATP6V1B1, BCL2L1	1.5092811324928115	0.9873286139334511	0.055198237378709165	0.051922244428590655
GOTERM_CC_DIRECT	GO:0005802	trans-Golgi network	48	1.3121924548933843	0.015882191286488066	PI4K2B, GRN, SYS1, GCNT1, MS4A7, FURIN, PIK3C2A, FBLN2, LTBP1, BICD1, PCSK4, ATP8B5P, GGA1, EFEMP2, CCDC91, VPS51, TBC1D32, GOLGA1, VPS54, FLNA, CHAC1, BSN, ATP9B, ATP9A, POSTN, ATP8B4, ATP8B2, ATP8B1, ATG9A, ARAP1, FAM91A1, SORL1, IGF2R, DNM2, MS4A6B, RAB32, MS4A6A, RAB30, TRAPPC6A, RAB31, TRAPPC6B, RAB13, GSAP, RELCH, TGFBI, MAN1B1, CHST4, VAMP5	1.3872541473125415	0.9999999971950713	0.1934167849740626	0.18193757741056132
GOTERM_CC_DIRECT	GO:0030140	trans-Golgi network transport vesicle	8	0.2186987424822307	0.015161862955273848	LYZ2, RAB13, FURIN, RAB27B, SPG21, IGF2R, RAB8B, CLRN1	2.825888077858881	0.9999999931011727	0.18837466095946295	0.17719470140658425
GOTERM_CC_DIRECT	GO:0030315	T-tubule	18	0.4920721705850191	0.03166975130210346	RTN2, RYR1, FER1L5, CAMK2D, KCNJ11, RRAD, PRKCE, ATP2B4, DYSF, MSN, AQP4, ATP1A2, SRI, SLC8A1, REM1, PRKAR2A, FXYD1, SCN1B	1.6830656934306567	1.0	0.3067227882014745	0.28851891540577723
GOTERM_CC_DIRECT	GO:0031982	vesicle	51	1.3942044833242209	1.0182441307045457E-4	RYR1, CLIC4, SPARC, ECE1, PIK3C2A, GGTA1, EPS8, RABGEF1, ANXA7, SLC34A2, PACRG, ANXA2, IFNGR1, F3, CD2AP, GAK, SLC9A3, F7, ARHGEF2, OPRD1, GRN, AHNAK, MTTP, SRI, PLD1, KLC1, CORO1C, CST3, SNX1, DPP7, MVB12B, SPP1, TSPAN4, TSPAN1, RAB4A, ACE, HSPA1L, MYO5A, BMP6, MYO1D, MYO1E, MYO1B, BMP1, MYO1C, MYO1A, MYO5B, CALM3, LGR6, MYO1F, PF4, PICALM	1.7157177615571777	0.11772405135134811	0.0028464551835604346	0.0026775192255117258
GOTERM_CC_DIRECT	GO:0012506	vesicle membrane	12	0.3280481137233461	0.01534567034191779	BAIAP2L2, PIKFYVE, ANXA1, ANXA2, SYNJ1, ANXA4, DGKQ, MYO6, ANXA5, ANXA7, FNDC3A, SLC28A2	2.179970802919708	0.9999999945163753	0.18875174520558882	0.17754940585598883
GOTERM_CC_DIRECT	GO:0030018	Z disc	40	1.0934937124111537	2.0968643616143336E-4	RYR1, RTN2, RTL1, FHL2, FHL3, SRI, SYNE2, SLC8A1, RYR3, PAK1, STK11, PDLIM2, CSRP1, NRAP, PDE4B, FLNA, DMD, SCN3B, MYOZ1, PDLIM4, SPTAN1, PGM1, PPP1R12A, ACTN3, SPHKAP, S100A1, ACTN1, ANXA5, ATP2B4, PARVA, ACTN4, IGFN1, KY, CASQ2, TCAP, CRYAB, MYL9, VCL, MYH6, PLEC	1.8037583475694983	0.22735946221862824	0.005263557479154348	0.004951167482424049

## Sheet: MF
Table S4. Gene Ontology (GO) - Molecular Function
Category		Term	Count	%	PValue	Genes	Fold Enrichment	Bonferroni	Benjamini	FDR
GOTERM_MF_DIRECT	GO:0071889	14-3-3 protein binding	13	0.3553854565336249	0.012754905645878608	RIPOR2, PPP1R12A, PRKCE, NFATC2, KLHL22, ZFP36L1, ZFP36, YWHAQ, DDIT4, KIF13B, NEK1, SIK1, KCNH1	2.136907103638199	0.9999999999999737	0.3910082929430569	0.3850693328285688
GOTERM_MF_DIRECT	GO:0004115	3',5'-cyclic-AMP phosphodiesterase activity	10	0.2733734281027884	0.0046246493909169375	PDE1A, PDE3B, PDE4B, PDE3A, PDE4A, PDE6B, PDE5A, PDE6A, PDE7A, PDE8A	2.839247200638166	0.999987524905502	0.17881977644878824	0.17610371252078943
GOTERM_MF_DIRECT	GO:0047555	3',5'-cyclic-GMP phosphodiesterase activity	11	0.30071077091306725	0.0016556415533963804	PDE6G, PDE1A, PDE3B, PDE4B, PDE3A, PDE4A, PDE6B, PDE5A, PDE6A, PDE7A, PDE8A	2.9873818371932006	0.9823405677496808	0.0840238088348663	0.08274758513745659
GOTERM_MF_DIRECT	GO:0004114	3',5'-cyclic-nucleotide phosphodiesterase activity	7	0.19136139967195187	0.022697314809647925	PDE6G, PDE3B, PDE4B, PDE3A, PDE4A, PDE5A, PDE7A	2.91496045932185	1.0	0.5497192944046546	0.5413696992104953
GOTERM_MF_DIRECT	GO:0003857	3-hydroxyacyl-CoA dehydrogenase activity	4	0.10934937124111535	0.031762126440954094	HADHA, EHHADH, HADH, HSD17B10	4.997075073123172	1.0	0.6447711667513681	0.634977844432074
GOTERM_MF_DIRECT	GO:0140359	ABC-type transporter activity	14	0.38272279934390374	0.0297163991359687	ABCA1, ABCD2, ABCC2, ABCA8A, ABCB7, ABCB5, ABCA4, ABCA9, ABCA8, ABCC12, ABCG3L2, ABCG3L3, ABCB10, ABCG3L1	1.8606130591416064	1.0	0.6447711667513681	0.634977844432074
GOTERM_MF_DIRECT	GO:0003779	actin binding	96	2.6243849097867686	4.940362696829603E-13	ITGB1, TLNRD1, GMFB, WIPF1, ARPC1B, WIPF3, LMOD1, HNRNPU, FHL3, LSP1, SYNE2, PPP1R9B, PANX1, EPS8, OPHN1, CFL1, ANKRD1, COTL1, PRSS8, MYOZ1, CCR5, PLEKHG3, CAP1, ACTR3, MYBPC3, VPS18, PACRG, TPM4, ACTN1, ACTN4, SPTB, MTSS1, CD2AP, ENAH, IMPACT, MYH3, INF2, DAAM1, MYO3B, TNNT2, MAP1B, MAP1A, MYH8, MYH9, PICK1, S100A4, UTRN, SHANK3, VCL, PLEC, MACF1, PLEKHH2, PXK, TWF1, LRRC10, CORO1A, CNN3, FGD4, …	2.0893693685532426	1.2035039631541622E-9	3.0086808823692283E-10	2.9629825274235546E-10
GOTERM_MF_DIRECT	GO:0051015	actin filament binding	83	2.268999453253144	7.961579707319107E-12	ARPC1B, ANTXR1, SYNE3, PPP1R9B, PANX1, LASP1, CFL1, COTL1, PLS3, SPTAN1, ACTR3, ACTN3, TPM4, ANXA2, MYH15, ACTN1, ACTN4, SPTB, MTSS1, CD2AP, MYL4, MYH3, CTTN, MYH8, MYH9, PICK1, TAGLN2, LCP1, UTRN, MYH4, VCL, MYH6, PLEC, GAS7, MACF1, TAGLN, TWF2, TWF1, CAPG, IQGAP1, ADD3, IQGAP2, CORO1A, ACTR3B, AIF1, EGFR, CORO1B, CNN3, CORO1C, FGD4, LIMA1, TMEM201, ABI3BP, NRAP, MYO6, XIRP1, CTNNA1, MYH14, FLNA…	2.124780896871021	1.939453375676692E-8	3.878881633405869E-9	3.819965943571708E-9
GOTERM_MF_DIRECT	GO:0003785	actin monomer binding	12	0.3280481137233461	0.021514897046985303	MYL4, LIMA1, TMSB4X, PRKCE, MYL3, TWF2, TWF1, CEP192, TMSB10, CORO1A, MTSS1, LMOD3	2.0821146138013216	1.0	0.5347988694536346	0.5266758981195688
GOTERM_MF_DIRECT	GO:0048185	activin binding	7	0.19136139967195187	0.00372170457481293	ACVRL1, TGFBR3, ACVR1C, FST, ACVR2B, TGFBR1, TGFBR2	3.974946080893432	0.9998864179348343	0.15570567945294156	0.15334069171084022
GOTERM_MF_DIRECT	GO:0003995	acyl-CoA dehydrogenase activity	7	0.19136139967195187	0.00195590284604389	ACAD8, ACADVL, ALDH2, IVD, ACAD9, ACADM, ACADS	4.372440688982775	0.9915132142665067	0.09342312417574346	0.09200413583645671
GOTERM_MF_DIRECT	GO:0004016	adenylate cyclase activity	8	0.2186987424822307	0.022792138232705303	GUCY2C, GUCY1A1, ADCY9, NPR1, ADCY2, ADCY1, GUCY2G, ADCY7	2.630039512170091	1.0	0.5497192944046546	0.5413696992104953
GOTERM_MF_DIRECT	GO:0043531	ADP binding	14	0.38272279934390374	0.04085965953891927	APAF1, MYO9B, ERN1, GLUD1, PPP5C, CYB5R3, ATP5F1B, MYO6, LONP1, NLRP3, MYH9, PGK2, COQ8A, ABCG1	1.7846696689725612	1.0	0.7684391268865379	0.7567674324305438
GOTERM_MF_DIRECT	GO:0051393	alpha-actinin binding	9	0.24603608529250956	0.016568007376009258	ITGB1, PDLIM2, NPHS1, ACTN1, ALMS1, PKD2L1, LRRC10, PKD2, PDLIM4	2.555322480574349	1.0	0.4350533717487987	0.4284454182370148
GOTERM_MF_DIRECT	GO:0001540	amyloid-beta binding	19	0.519409513395298	0.018594163845613083	MSR1, SCARB1, TREM2, ADRB2, PIRB, SORL1, CLU, HSD17B10, CST3, PFDN2, GSAP, APOE, APBA3, FCGR2B, APBB3, CRYAB, LDLR, GRIA3, ITM2C	1.745301955686402	1.0	0.471826907582432	0.46466040693360194
GOTERM_MF_DIRECT	GO:0035612	AP-2 adaptor complex binding	6	0.16402405686167304	0.043809572050304876	GABRB3, GAK, DAB2, TBC1D5, BMP2K, ARRB1	2.88292792680183	1.0	0.7789789599601655	0.7671471777276015
GOTERM_MF_DIRECT	GO:0034185	apolipoprotein binding	12	0.3280481137233461	3.7286273873023315E-5	ABCA1, SCARB1, APP, LIPC, LRP1, MTTP, LRP4, PCSK9, TREM2, LDLR, LILRB4, LRP6	3.9450592682551355	0.08682802770015619	0.0032439058269530282	0.0031946346793351047
GOTERM_MF_DIRECT	GO:0071933	Arp2/3 complex binding	7	0.19136139967195187	0.042270461002789854	GMFB, CTTN, PICK1, IQGAP2, WASF2, CORO1B, WASF3	2.5720239346957503	1.0	0.7684391268865379	0.7567674324305438
GOTERM_MF_DIRECT	GO:0005524	ATP binding	374	10.224166211044286	5.623973422311439E-16	EIF4A1, PI4K2B, CLPB, PARS2, HNRNPU, ACSM5, ACTB, MYLK, RPS6KA2, AKT3, LONP1, PDK3, PIP4K2A, KIF21A, PIP4K2C, SEPHS2, PDK2, EARS2, EPHB4, PDK1, DYNC2H1, DDX17, ENTPD1, PRKCI, EPHA7, EPHA6, PRKCH, MUSK, ACSL1, PRKCE, MCCC1, STARD9, ENTPD6, ACSL6, ACSL5, DDX10, AARSD1, CSNK1E, RUNX1, ADCY9, MTHFD1, TEP1, KATNAL2, PRKD3, SIK3, BTK, SUCLG2, ALPK3, ULK1, SIK1, TARS3, SLC22A5, AARS2, FICD, ABCB7, ABCB5…	1.4674199727921373	1.3522516439934407E-12	4.566666418916889E-13	4.4973040800417137E-13
GOTERM_MF_DIRECT	GO:0016887	ATP hydrolysis activity	101	2.761071623838163	3.8774042512308067E-7	CLPB, ACTB, ACTG1, ATP8B5P, KIF5A, LONP1, SMARCAD1, KIF21A, DYNC2H1, ENTPD1, MORC3, MORC4, ATP6V1G2, ABCA8A, ATP11C, ATP11A, KATNAL2, ABCG1, MACF1, IQCA1, ABCB7, ABCB5, ABCB9, NTPCR, RNF213, NLRP3, KIF3C, MORC2, ABCA1, DNAH12, TRAP1, DNAH11, ATP8B4, ATP8B2, ATP8B1, ABCA4, ABCA9, TDRD9, ABCA8, INO80, SMARCA1, ATP4A, MYO5B, ALPL, HSP90AB1-PS13, ABCD2, HSP90AB1, MCM7, MCM9, CHD6, ATP2A1, CHD1, ABCC1…	1.630182759642895	9.440899250796608E-4	7.871130629998537E-5	7.751577332252255E-5
GOTERM_MF_DIRECT	GO:0140326	ATPase-coupled intramembrane lipid transporter activity	11	0.30071077091306725	3.4164790457115724E-5	ATP8B4, ATP8B2, ATP8B1, ABCA4, ATP10D, ATP11C, ATP10A, ATP11A, ATP9B, ATP9A, ATP8B5P	4.294361390965226	0.07985761193215468	0.003082423316797552	0.003035604900245208
GOTERM_MF_DIRECT	GO:0042626	ATPase-coupled transmembrane transporter activity	13	0.3553854565336249	0.023506951027895042	ABCA1, ABCD2, ABCC2, ABCA8A, ABCB7, ABCB5, ABCA4, ABCA9, ABCB9, ABCA8, ABCC12, ABCG3L3, ABCG3L1	1.980548047274428	1.0	0.5559508029509934	0.5475065584069924
GOTERM_MF_DIRECT	GO:0036122	BMP binding	9	0.24603608529250956	0.016568007376009258	TGFBR3, BMPER, UCMA, HJV, CHRD, TCAP, CHRDL2, AGRN, CHRDL1	2.555322480574349	1.0	0.4350533717487987	0.4284454182370148
GOTERM_MF_DIRECT	GO:0045296	cadherin binding	25	0.683433570256971	0.013289638483652572	MACF1, CTNND1, PCDH15, PTPRJ, NDRG1, CDH8, CDH4, ARVCF, CDH20, CTNNA1, CDH26, EPS15, NOS2, PTPN11, CD2AP, EHD4, CDH10, ABI1, FAT1, CDHR3, CDH13, PKP4, PKP3, CD46, PLEC	1.6437746951063066	0.999999999999993	0.39479950422167887	0.38880296002783565
GOTERM_MF_DIRECT	GO:0005262	calcium channel activity	18	0.4920721705850191	0.047246096548521035	SLC24A2, RYR1, ANXA2, TRPC2, PKD2L1, PKDREJ, PKD1L3, PKD2, PANX1, TRPM1, SEC61A1, GRIN2A, CACNG8, TRPV5, CHRNA10, VDAC1, TRPM7, PANX3	1.6062027020753051	1.0	0.8105034590999806	0.7981928564781829
GOTERM_MF_DIRECT	GO:0005509	calcium ion binding	184	5.030071077091307	1.3257438451603061E-10	SPARC, PROS1, PCDH11X, IHH, GUCA1A, PKD2L1, CBLB, CELSR1, CELSR2, SLC8A1, CDH8, LOXL2, EFEMP2, CDH4, EFEMP1, HMCN2, CHP2, CAPN2, PLS3, SVEP1, ENPP3, PRSS3, RPTN, CCBE1, ACTN3, S100A1, ACTN1, ACTN4, NPNT, HSPG2, LPCAT2B, RUNX1, MYL4, MYL6, MYL7, MYL3, S100A6, FKBP7, S100A4, MASP2, SLC25A54, FKBP9, MYL9, NOTCH2, NECAB2, MACF1, NOTCH3, CABP7, PCDH10, CACNA1B, PCDH15, ITPR2, IQGAP1, NID1, RASGRP2, PC…	1.5679771716484714	3.229511762459225E-7	4.613588581157865E-8	4.543513549342249E-8
GOTERM_MF_DIRECT	GO:0005516	calmodulin binding	56	1.530891197375615	3.916163689437133E-6	RYR1, MYLK2, RASGRF2, SLC8A1, MYLK, AKAP12, SPA17, SPTAN1, KCNH1, CDK5RAP2, IQCG, MYH3, MYH9, MAPKAPK5, PLCB1, MYH4, MYH6, SMTNL1, CAMK2D, PNCK, RRAD, PDE1A, PIK3R1, AEBP1, IQGAP1, ADD3, IQGAP2, EGFR, CNN3, CAMSAP2, REM1, PHKG1, CALD1, MAP2, MYO6, KCNN3, CAMK2G, SCN3A, ACE, NOS2, ATP2B4, MYO5A, LOC102550160, MYO9B, ATP2B2, PHKB, ATP2B1, MYO1D, MYO1E, MARCKS, MYO1B, MYO1C, MYO1A, CTH, MYO5B, TRPV5	1.8507685456011747	0.009494433952477954	4.769887373734428E-4	4.697438345479841E-4
GOTERM_MF_DIRECT	GO:0030246	carbohydrate binding	44	1.202843083652269	0.030265417235230487	COLEC12, CLEC4A1, PYGB, CLEC4A3, H6PD, CLEC12A, GALNT15, CLEC10A, LGALSL, UAP1, PYGM, PTN, C4B, MRC2, FCNA, LGALS3, CLEC3B, GANAB, LGALS1, CLEC1A, OS9, MAN2A1, CLEC7A, FBXO6, LGALS8, CD34, GALNT9, LGALS5, EPM2A, G6PD, ATRNL1, GAA, FUCA1, KRT1, VCAN, CILP, CD207, CHI3L1, MASP2, KLRD1, CD302, PLA2R1, CD24, PFKM	1.3538873350826328	1.0	0.6447711667513681	0.634977844432074
GOTERM_MF_DIRECT	GO:0031406	carboxylic acid binding	8	0.2186987424822307	0.001871233860702833	HMGCL, GRHPR, PHYH, PC, ALDH5A1, AKR1C1, HMBS, PCK1	3.84390390240244	0.9895650638696442	0.09116651369344202	0.08978180063652191
GOTERM_MF_DIRECT	GO:0003824	catalytic activity	14	0.38272279934390374	0.014290661775089194	PHYH, KLF12, ECI1, ANGEL1, BCKDHB, AZIN1, EEPD1, GNPAT, AMACR, ZFP40, CYP1A1, ECHDC1, ECHDC2, D2HGDH	2.0336933437129185	0.9999999999999994	0.41813521418182176	0.4117842277595199
GOTERM_MF_DIRECT	GO:0050839	cell adhesion molecule binding	23	0.6287588846364134	0.0037711966698372548	NTNG1, ITGB1, TENM2, POSTN, SLC14A2, VCAM1, TENM3, CTNND1, MSN, PTPN11, PVR, PTPRD, SDCBP, CD1D1, GRIN2A, NPHS1, ITGA7, DSG2, TGFBI, PKP3, NECTIN3, TJP3, FGFR1	1.8657910175622232	0.9998993640557737	0.15570567945294156	0.15334069171084022
GOTERM_MF_DIRECT	GO:0098632	cell-cell adhesion mediator activity	13	0.3553854565336249	0.012754905645878608	NTNG1, CSF1R, DSCAM, L1CAM, NFASC, IGDCC4, CHL1, NINJ1, SIRPA, ESAM, CD47, CD200, CDON	2.136907103638199	0.9999999999999737	0.3910082929430569	0.3850693328285688
GOTERM_MF_DIRECT	GO:0120020	cholesterol transfer activity	9	0.24603608529250956	0.016568007376009258	GRAMD1C, ABCA1, STARD3, MTTP, APOA4, APOE, APOB, PLTP, ABCG1	2.555322480574349	1.0	0.4350533717487987	0.4284454182370148
GOTERM_MF_DIRECT	GO:0015220	choline transmembrane transporter activity	5	0.1366867140513942	0.015246385415694539	SLC44A5, SLC5A7, SLC44A1, SLC44A2, SLC22A2	4.461674172431404	0.9999999999999999	0.4268987916394471	0.4204146966925425
GOTERM_MF_DIRECT	GO:0005518	collagen binding	32	0.8747949699289228	9.849773974419558E-8	ITGB1, SPARC, ECM2, AEBP1, NID1, ANTXR1, CTSS, THBS4, MRC2, ADGRG1, PAK1, CTSL, ABI3BP, CTSK, SERPINH1, SPOCK1, ITGAV, CTSB, CCBE1, LUM, PCOLCE, USH2A, DCN, LOX, COL6A2, MAP1A, COL6A1, ADAM9, TLL1, CSPG4, TGFBI, DDR2	2.7011216611476607	2.3991172240789282E-4	2.3589206835987252E-5	2.3230914285522748E-5
GOTERM_MF_DIRECT	GO:0004861	cyclin-dependent protein serine/threonine kinase inhibitor activity	6	0.16402405686167304	0.030944002778747596	CDKN1C, CDKN1A, CDKN2B, CDKN1B, CDKN2A, CASP3	3.123171920701983	1.0	0.6447711667513681	0.634977844432074
GOTERM_MF_DIRECT	GO:0004197	cysteine-type endopeptidase activity	21	0.5740841990158557	0.0026593520855038282	USP37, USP48, USP49, USP20, USP10, USP33, CTSS, CASP16, SFRP1, CASP7, CASP8, CASP12, ESPL1, CTSL, CTSK, CASP3, CASP4, CASP1, CTSH, CTSB, LGMN	1.9874730404467162	0.9984766004042067	0.11568181571941653	0.11392474380578008
GOTERM_MF_DIRECT	GO:0019955	cytokine binding	15	0.4100601421541826	0.002608066715378282	IFNAR2, CSF1R, CNTFR, IFNGR1, BGN, PARK7, OSMR, IL27RA, GHR, ADAM17, CASP1, IL6ST, CRLF1, CD44, CCR2	2.3423789405264865	0.9982733113891367	0.11568181571941653	0.11392474380578008
GOTERM_MF_DIRECT	GO:0004896	cytokine receptor activity	13	0.3553854565336249	0.039764822010394496	CNTFR, IL4R, IFNGR1, IL5RA, CSF2RB, OSMR, F3, IL22RA1, GHR, IL6ST, IL6R, CRLF1, CD44	1.845510680414808	1.0	0.7684391268865379	0.7567674324305438
GOTERM_MF_DIRECT	GO:0003774	cytoskeletal motor activity	16	0.4373974849644614	1.470205300604347E-4	MYO5A, MYO1D, MYO1E, MYO1B, MYL6, MYH3, MYO1C, MYO1A, MYO5B, MYO6, MYL3, MYH8, PMP22, MYH9, KIF1C, MYH6	2.855471470356098	0.3010445976946873	0.011938067040907299	0.011756741720499429
GOTERM_MF_DIRECT	GO:0008092	cytoskeletal protein binding	18	0.4920721705850191	0.032236060843390674	ANXA2, PKD2L1, PKD2, CORO1A, CORO1B, SLC8A1, EPB41L4B, EPB41L5, FRMD5, FABP3, CAPN2, PICK1, NCAM1, ALDOC, CRYAB, PACSIN1, PLEC, PTPN3	1.6781222260488264	1.0	0.6472618705644637	0.6374307173580249
GOTERM_MF_DIRECT	GO:0004165	delta(3)-delta(2)-enoyl-CoA isomerase activity	4	0.10934937124111535	0.031762126440954094	ECHS1, EHHADH, ECI1, ECI3	4.997075073123172	1.0	0.6447711667513681	0.634977844432074
GOTERM_MF_DIRECT	GO:0003726	double-stranded RNA adenosine deaminase activity	5	0.1366867140513942	0.007478881257072025	ADAD1, ADAR, ADARB1, ADARB2, ADAD2	5.205286534503304	0.9999999885699906	0.25659936256658383	0.25270191740444775
GOTERM_MF_DIRECT	GO:0003725	double-stranded RNA binding	23	0.6287588846364134	0.039095823167120194	EIF4A1, HSP90AB1, OAS1K, ACTN1, RC3H1, HNRNPU, MSN, ADAR, ADARB1, ADARB2, DDX60, TUBA4A, TUBA1C, TUBA1A, PRKRA, ADAD1, TLR8, DGCR8, TLR7, VIM, MYH4, OASL2, ADAD2	1.5283607271520339	1.0	0.7677118722757271	0.7560512239694045
GOTERM_MF_DIRECT	GO:0045505	dynein intermediate chain binding	15	0.4100601421541826	0.003385799031839895	DYNC2H1, DNAH12, DNAH11, DNAH17, DNAH7, DNAH5, HTT, DNAH9, DNAAF5, DYNLL1, BICD1, DYNLL2, FRRS1L, DYNLRB2, DYNLRB1	2.285247746855109	0.9997418063687875	0.14469835862389446	0.14250055925234928
GOTERM_MF_DIRECT	GO:0004175	endopeptidase activity	28	0.7654455986878075	0.001554477908762661	MIPEP, KLK1, HTRA3, KDM8, FURIN, ECE1, ADAMTS15, CASP12, CASP8, PSMB5, CTSL, CASP3, CASP1, CTSH, PMPCA, ADAMTS9, CORIN, CTSB, ACE, MMP2, MMEL1, ADAMTS20, F7, ADAM17, MMP14, FAP, CLPP, CD46	1.8410276585190632	0.9773965881319642	0.08231974316838787	0.08106940224177442
GOTERM_MF_DIRECT	GO:0004857	enzyme inhibitor activity	11	0.30071077091306725	0.04319153928722897	KDM5A, PPP1R12A, C1QBP, ANGPTL4, DYNLL1, BSN, PARP9, APBA3, PPP1R12C, RENBP, PTMS	1.9631366358698177	1.0	0.7789789599601655	0.7671471777276015
GOTERM_MF_DIRECT	GO:0046875	ephrin receptor binding	12	0.3280481137233461	0.017391776189232346	LYN, EFNA1, SDCBP, APP, PTPN1, EPHA7, SHC1, CHN1, PICK1, FYN, CBL, PIK3CG	2.1416036027670735	1.0	0.4459617557575789	0.4391881166101937
GOTERM_MF_DIRECT	GO:0005154	epidermal growth factor receptor binding	14	0.38272279934390374	0.020961434589666563	LYN, VAV3, LINGO1, YES1, EGF, SHC1, CCDC88A, FER, RNF126, SNX1, EFEMP1, FYN, CD44, HBEGF	1.9433069728812336	1.0	0.5264129346435851	0.5184173358825782
GOTERM_MF_DIRECT	GO:0050840	extracellular matrix binding	19	0.519409513395298	7.400523348123986E-7	OLFML2B, SPARC, ELN, ZAN, BGN, SSC5D, NID1, THBS1, FBLN2, DCN, SMOC2, ADAMTS15, ADGRG1, SMOC1, SPP1, SPOCK1, ITGAV, TGFBI, CCN1	3.490603911372804	0.0018011441443263054	1.2018449917353354E-4	1.1835903674766296E-4
GOTERM_MF_DIRECT	GO:0005201	extracellular matrix structural constituent	17	0.4647348277747403	8.110294937573017E-6	TECTB, LAMA5, LAMA2, ELN, COL11A1, COL12A1, FN1, LAMB1, LAMC1, HSPG2, COL1A1, COL3A1, COL1A2, COL5A1, COL4A1, COL5A2, FBN1	3.318370165745856	0.019562872780708118	8.231949361636612E-4	8.106915648015694E-4
GOTERM_MF_DIRECT	GO:0030020	extracellular matrix structural constituent conferring tensile strength	19	0.519409513395298	9.74637075451079E-5	COL18A1, COL15A1, COL16A1, COL11A1, COL12A1, COL19A1, COL1A1, COL3A1, COL1A2, COL4A2, COL5A1, COL4A1, COL5A3, COL5A2, COL6A1, COL4A5, COL8A1, COL6A3, COL6A6	2.6373451774816745	0.21135039927560806	0.008186951433789063	0.008062601186231512
GOTERM_MF_DIRECT	GO:0047617	fatty acyl-CoA hydrolase activity	9	0.24603608529250956	0.012224968108313751	ABCD2, ACOT8, ACAA2, ACOT7, ACOT2, ACOT13, ACOT1, ACNAT1, ACOT3	2.6770045034588423	0.999999999999903	0.38675353651756234	0.3808792011927882
GOTERM_MF_DIRECT	GO:0000062	fatty-acyl-CoA binding	9	0.24603608529250956	0.04499692378421864	HMGCL, GCDH, HADHA, ACADVL, ACOT7, SOAT1, ECI3, ACADM, ACADS	2.1621959451013724	1.0	0.7942935241909899	0.7822291315821777
GOTERM_MF_DIRECT	GO:0001968	fibronectin binding	14	0.38272279934390374	0.001998618779589719	ITGB1, TNFAIP6, MMP2, SSC5D, THBS1, LILRB4, THBS4, CTSS, CCDC80, CTSL, CTSK, ITGAV, CCN2, IGFBP6	2.4985375365615856	0.9923534989310626	0.09362760282847221	0.09220550869684108
GOTERM_MF_DIRECT	GO:0050660	flavin adenine dinucleotide binding	26	0.7107709130672498	1.6470981049930507E-4	DMGDH, GCDH, ACADVL, ETFA, MTO1, AIFM3, CYB5R3, ALDH2, LDHD, AOX1, ARFIP2, ACADM, XDH, ACADS, ACAD8, NOS2, TXNRD2, ACAD9, CYBB, FMO2, FMO3, SDHA, GFER, POR, ACOX2, IVD	2.165399198353375	0.3305281396103942	0.012943003173429262	0.012746414044768803
GOTERM_MF_DIRECT	GO:0005109	frizzled binding	14	0.38272279934390374	0.01738561662512953	RNF43, APP, WNT2B, WNT5B, WNT3A, FZD7, WNT8B, WNT9A, WNT16, LRP6, SDCBP, SFRP1, WNT11, BAMBI	1.987473040446716	1.0	0.4459617557575789	0.4391881166101937
GOTERM_MF_DIRECT	GO:0004602	glutathione peroxidase activity	11	0.30071077091306725	0.008853883714203665	GSTK1, GPX1, GPX4, GPX3, GSTP1, GPX8, MGST2, GSTT2, CLIC2, CP, GSTM7	2.453920794837272	0.9999999996097012	0.299556398997224	0.29500648653298045
GOTERM_MF_DIRECT	GO:0005539	glycosaminoglycan binding	10	0.2733734281027884	0.01592097360220899	TGFBR3, SMOC2, CCDC80, ABI3BP, MAMDC2, BGN, PTN, SULF1, DCN, TGFBR2	2.4024399390015247	1.0	0.4350533717487987	0.4284454182370148
GOTERM_MF_DIRECT	GO:0019838	growth factor binding	15	0.4100601421541826	0.010560828602577638	CSF1R, EPHA7, HTRA1, OSMR, ACVR2B, TGFBR1, GHR, SDCBP, ACVR1C, ERBB3, AXL, ERBB2, TEK, IL6ST, CCN1	2.0368512526317275	0.9999999999941407	0.3430157130117217	0.33780570423445005
GOTERM_MF_DIRECT	GO:0005525	GTP binding	90	2.460360852925096	0.0018009879235221442	DIRAS3, ARF3, RAB3A, HSP90AB1, DIRAS2, LRRK1, ACSM5, RND3, SEPTIN11, ARHGAP35, SEPTIN10, EFTUD2, TUBA1C, TUBB6, TUBB5, TUBA1A, MTG1, MTG2, EIF2B1, RAB8B, GUCY1A1, GBP7, RGD1559575, TUBG1, GTPBP1, F3, DNM1, TUBA4A, DNM2, GTPBP3, TUFM, RHOB, GNL3, DNM3, RAB32, RAB30, RAB31, RAB36, RP2, RHOJ, EEF1A2, SUCLG2, RHOU, FKBP4, GUCY2C, ATL3, NPR1, SAR1B, RRAD, RAB1B, GNAI3, NOLC1, AGAP1, GUCY2G, GVIN1, GNA…	1.3579008350878183	0.9876136718666257	0.08953482819795802	0.0881748985414209
GOTERM_MF_DIRECT	GO:0005096	GTPase activator activity	71	1.9409513395297977	6.058949406549901E-7	ARHGAP9, GDI1, ARHGAP1, ARRB1, ARHGAP35, ARHGAP4, PREX2, ARHGAP44, ARHGAP42, RGS2, OPHN1, RGS1, ARHGDIA, TBC1D10C, AGFG1, ARAP2, TBC1D2B, ARAP1, ARFGAP3, TIAM2, ARHGAP10, ACAP2, RASA3, TBC1D20, TBC1D5, RP2, RASA1, RASA2, DOCK2, PLCB1, RIN2, LLGL2, RGS18, NPRL3, ARHGAP18, AGAP1, ASAP1, ASAP2, RASAL2, IQGAP1, IQGAP2, ARHGAP12, ABR, WNT11, ADAP2, CHN1, NCKAP1L, STXBP5, CHML, SRGAP2, SEC23B, EVI5, TB…	1.7955077438853504	0.0014748718285528817	1.0542571967396827E-4	1.0382442590223724E-4
GOTERM_MF_DIRECT	GO:0003924	GTPase activity	68	1.8589393110989612	0.03241623489690664	DIRAS3, ARF3, RAB3A, DIRAS2, RND3, SEPTIN11, ARHGAP35, SEPTIN10, EFTUD2, TUBA1C, TUBB6, TUBB5, TUBA1A, MTG1, MTG2, ARHGDIB, MMUT, RAB8B, ENTPD1, GBP7, RGD1559575, GTPBP1, DNM1, TUBA4A, DNM2, GTPBP3, TUFM, RHOB, DNM3, RAB32, RAB30, RAB31, RAB36, RHOJ, EEF1A2, RHOU, ATL3, SAR1B, RRAD, RAB1B, GNAI3, AGAP1, GNAI2, REM1, NRAS, RHOT1, ARL13B, RAB23, MFN2, GBP2, RAB6B, GBP3, EEFSEC, RAB4A, RAB4B, GCH1, …	1.2603898552387822	1.0	0.6472618705644637	0.6374307173580249
GOTERM_MF_DIRECT	GO:0051020	GTPase binding	16	0.4373974849644614	0.023175455476632256	STOML2, MYO5A, YBX1, FNBP1L, GRIP1, MYO5B, RASA1, GNB1, FLNA, PICK1, MFN2, ULK1, LAMTOR1, LCP1, SPTBN1, BCL2L1	1.817118208408426	1.0	0.5534844072654527	0.5450776243964782
GOTERM_MF_DIRECT	GO:0005085	guanyl-nucleotide exchange factor activity	57	1.558228540185894	0.0025362512155831414	DOCK6, DOCK9, DOCK8, RASGRF2, DOCK7, PREX2, DOCK10, RABGEF1, DOCK11, MCF2L, PSD3, PLCE1, EIF2B1, ARHGEF40, ARFGEF3, RALGPS2, PLEKHG3, VAV3, DENND2C, ARHGEF15, DIS3, PLEKHG5, DENND2A, RAB3IL1, TIAM2, ELMO1, ARHGEF3, ARHGEF4, DENND6A, ARHGEF2, DOCK2, RAPGEF6, RIN2, ARHGEF25, MYCBP2, RASGRP2, CYTH3, FGD4, ABR, FGD5, CYTH4, FGD6, PLCG1, RALGDS, EIF2B4, EGF, DENND4A, HPS1, NET1, CCDC88A, DNMBP, RANGRF…	1.4651917652675968	0.9979422787636546	0.11568181571941653	0.11392474380578008
GOTERM_MF_DIRECT	GO:0043395	heparan sulfate proteoglycan binding	9	0.24603608529250956	0.016568007376009258	APP, LIPC, PTPRC, ITGAM, CFH, FST, CHRD, APOE, AGRN	2.555322480574349	1.0	0.4350533717487987	0.4284454182370148
GOTERM_MF_DIRECT	GO:0008201	heparin binding	53	1.4488791689447786	5.250226321382351E-6	APP, NRP2, ITGAM, ECM2, ZFP207, FGF7, EFEMP2, LIPC, ADAMTSL5, ADAMTS1, ANXA7, CCN2, CCN1, POSTN, PCOLCE, TGFBR3, SFRP1, CCDC80, HBEGF, NOTCH2, CFH, COL11A1, LRTM2, CHRD, FURIN, PRELP, PTN, THBS2, THBS1, FSTL1, THBS4, ADAMTS15, CLEC3B, ADGRG1, GPNMB, CCL7, ABI3BP, CCL2, NCAM1, APOE, APOB, FN1, NELL2, SMOC2, PTPRC, COL5A1, SMOC1, COL5A3, LGR6, FGF12, FGFR1, FBN1, PF4	1.8703741446011872	0.012708145712931551	5.560674486472785E-4	5.476214323911418E-4
GOTERM_MF_DIRECT	GO:0051879	Hsp90 protein binding	17	0.4647348277747403	0.007090324471577249	UNC45B, PACRG, NOS2, EIF2AK3, AHSA1, AHR, NPAS2, ERN1, PPP5C, ARHGDIA, CDC37, HSF1, ERBB2, CYP1A1, ULK1, CD24, BMAL1	2.003544251016366	0.9999999703425817	0.25031928134437936	0.24651722329440318
GOTERM_MF_DIRECT	GO:0042802	identical protein binding	462	12.629852378348824	1.6447898248808085E-19	GABPB2, TLNRD1, HNRNPU, ADARB1, ENO3, ALCAM, LIPC, CREB3L3, MYC, DPYSL2, NAMPT, DPYSL3, MLYCD, PIP4K2C, MMUT, GJA8, IER5, ACOT7, FNBP1, BHLHA15, FRS3, CD2AP, NISCH, DAAM1, CLPP, ETHE1, ATF3, CFH, FICD, ABCB7, SHMT2, ZC3HAV1, PRDX3, LDHB, PRDX5, PRKAR2A, MYO6, HMOX1, BRAP, PHC2, HOMER2, EIF2AK3, FN1, TYSND1, L1CAM, SETX, COL1A1, PPP5C, COL1A2, PPFIBP2, GSTM7, PCDHB8, GABRB3, PYGB, MOCS2, LITAF, ZN…	1.4560095129811461	4.0067080134096495E-16	2.0033540067048247E-16	1.9729253949445298E-16
GOTERM_MF_DIRECT	GO:0005158	insulin receptor binding	12	0.3280481137233461	0.002615472771694746	CCDC88A, APP, PTPN1, SNX1, SHC1, IGF2, GRB10, PTPN11, IGF1, SORBS1, PIK3R1, PLCG1	2.6770045034588423	0.9983042636341811	0.11568181571941653	0.11392474380578008
GOTERM_MF_DIRECT	GO:0005178	integrin binding	61	1.667577911427009	1.8199673484258806E-11	ITGB1, APP, COL16A1, ITGAM, ITGB5, ICAM1, ESM1, TIMP2, ANXA7, ITGAV, SVEP1, ITGB6, CCN2, CCN1, LGALS8, SYK, ACTN1, NPNT, HSPG2, NISCH, MMP14, ADAM17, FRMD5, ADAM15, ITGAD, MYH9, ADAM9, ITGA7, LCP1, UTRN, LAMA5, SEMA7A, CD151, NTN4, PTN, THBS1, EGFR, THBS4, GPNMB, TSPAN8, SPP1, TSPAN4, DMD, CDH26, JAM2, LYN, VCAM1, LAMB2, IGF2, FN1, LAMB1, IGF1, L1CAM, PTK2, DAB2, COL3A1, FAP, ITGBL1, FERMT2, FBN1…	2.411563128643303	4.4334380500110626E-8	7.3890674346090755E-9	7.276836114789479E-9
GOTERM_MF_DIRECT	GO:0098640	integrin binding involved in cell-matrix adhesion	4	0.10934937124111535	0.031762126440954094	ITGB1, SVEP1, EMILIN1, MADCAM1	4.997075073123172	1.0	0.6447711667513681	0.634977844432074
GOTERM_MF_DIRECT	GO:0035255	ionotropic glutamate receptor binding	16	0.4373974849644614	0.01660918044853788	RAB4A, OXTR, IL1R1, NETO2, ADRB2, EML2, SHISA7, SDCBP, GRIP1, CACNG8, NETO1, OPHN1, MYO5B, MAP1A, PICK1, SHANK3	1.885688706838933	1.0	0.4350533717487987	0.4284454182370148
GOTERM_MF_DIRECT	GO:0019900	kinase binding	28	0.7654455986878075	0.04628486704620152	ITGB1, ERRFI1, PFKFB1, SP100, HSP90AB1, WWC2, PEBP1, HTT, PARK7, EGFR, PPP1R9B, LDHB, WDCP, CASP1, FLNA, PDE8A, GADD45A, RAD23A, RAB3IL1, PER1, NIN, PER3, CDC37, DGKQ, RASA1, VIM, PFKM, DGKH	1.4335871111418934	1.0	0.8043695278765397	0.792152092518809
GOTERM_MF_DIRECT	GO:0030984	kininogen binding	4	0.10934937124111535	0.01441845566144213	CTSL, C1QBP, CTSH, CTSB	6.246343841403965	0.9999999999999996	0.41813521418182176	0.4117842277595199
GOTERM_MF_DIRECT	GO:0043236	laminin binding	11	0.30071077091306725	0.006625879806281326	ITGB1, LGALS3, LGALS1, TINAGL1, ITGA7, ADAM9, SSC5D, NID1, AGRN, THBS1, CTSS	2.5448067502016154	0.9999999073422808	0.24090512250897478	0.23724605455625225
GOTERM_MF_DIRECT	GO:0008289	lipid binding	46	1.2575177692728268	0.0010569242074056453	SCARB1, MTTP, PEBP1, YBX2, OMA1, FNBP1L, FABP12, APOLD1, GHR, SEC14L3, BPIFA1, SEC14L1, LIPC, GRK5, GM2A, MVB12B, SEC14L5, CASP4, BLNK, APOE, STARD13, FYB1, ANXA1, FNBP1, TWNK, STARD9, STARD10, BPIFA6, PLAAT3, APOA4, SNF8, COQ9, EPN1, FABP3, FER, BPIFB1, FABP4, FABP5, BPIFB3, FES, DLC1, UNC119, BPI, ESYT1, PPARA, FERMT3	1.605205679913868	0.9239244948334424	0.06279676510341833	0.06184295545283276
GOTERM_MF_DIRECT	GO:0005319	lipid transporter activity	9	0.24603608529250956	0.03605047757556727	SCARB1, ABCA8A, GM2A, ATP8B1, MTTP, ABCA9, APOE, ABCA8, APOB	2.2486837829054274	1.0	0.7139753119844054	0.703130859380373
GOTERM_MF_DIRECT	GO:0001875	lipopolysaccharide immune receptor activity	4	0.10934937124111535	0.031762126440954094	SCARB1, LY96, CD14, TLR4	4.997075073123172	1.0	0.6447711667513681	0.634977844432074
GOTERM_MF_DIRECT	GO:0102033	long-chain fatty acid omega-hydroxylase activity	5	0.1366867140513942	0.04201599457032776	CYP4F18, CYP2U1, CYP4V3, CYP1A1, CYP4A3	3.4701910230022026	1.0	0.7684391268865379	0.7567674324305438
GOTERM_MF_DIRECT	GO:0030169	low-density lipoprotein particle binding	14	0.38272279934390374	2.5081199376175603E-6	COLEC12, MSR1, SCARB1, STAB2, PCSK9, TREM2, THBS1, SORL1, VCAN, LIPC, STAB1, CDH13, LDLR, PLTP	4.164229227602643	0.0060911610310101505	3.394322315575765E-4	3.3427665168580704E-4
GOTERM_MF_DIRECT	GO:0050750	low-density lipoprotein particle receptor binding	11	0.30071077091306725	0.006625879806281326	APP, NHERF2, DAB2, PCSK9, AP2A1, APOE, APOB, APBB3, CLU, DKK1, PICALM	2.5448067502016154	0.9999999073422808	0.24090512250897478	0.23724605455625225
GOTERM_MF_DIRECT	GO:0000287	magnesium ion binding	63	1.722252597047567	1.829499515666585E-4	TOP2A, ITGB1, FEN1, CERK, MAST2, ENO3, CLYBL, ATP8B5P, STK11, MTG2, RPS6KA2, IDH3B, PGM3, PGM2, MAP3K8, MAP3K7, PGM1, IDH3A, GEN1, ENDOG, ITPK1, ATP11C, IRAK3, ATP11A, LATS1, ERN1, PPM1A, RP2, SIK3, SUCLG2, TSSK6, SIK1, TSSK4, PRTFDC1, NIM1K, MVK, ATP10D, ATP10A, ADCY2, STK4, STK3, HMGCL, STK38, BPNT1, PCK1, MAP2K7, MORC2, ATP9B, ATP9A, ATP8B4, ATP8B2, IDH3G, ATP8B1, EPHX2, NEK6, CDC42BPA, ATP4A,…	1.5804002490299187	0.35962853329810396	0.013927065063011878	0.013715529181512929
GOTERM_MF_DIRECT	GO:0046872	metal ion binding	450	12.301804264625478	3.039662309315887E-9	ADARB1, ADARB2, ALKBH6, GPATCH8, ALKBH5, LIPC, ANKFY1, PLCE1, MMUT, VPS18, PRKCI, PRKCH, PRKCE, AARSD1, SYTL5, SYTL4, ZC2HC1C, RNF126, ADCY9, PRKD3, UQCRC1, NHLRC1, UQCRC2, HPD, IDO1, SAR1B, AGAP1, BAZ2B, ZC3HAV1, ADAMTS12, ADAMTS10, ADAMTS16, GRIN2A, RHOT1, RNF213, ZFP182, HMOX1, PLCG1, CIROP, FDFT1, ACE, MEX3D, SLC6A5, COL1A1, PPP5C, COL1A2, TCN2, OGDH, FARSA, DZIP3, KDM8, LITAF, PHF6, ZNF48, L…	1.2788238073847973	7.404589959070229E-6	8.227352650548334E-7	8.102388755609791E-7
GOTERM_MF_DIRECT	GO:0004222	metalloendopeptidase activity	40	1.0934937124111537	4.542006220878196E-6	MIPEP, ADAM1B, ADAM22, ECE1, OMA1, ADAMTS12, ADAMTS10, ADAMTS4, ADAMTS16, ADAMTSL1, ADAMTS15, ADAMTS2, ADAMTSL5, YBEY, ADAMTS1, ADAMTSL2, PMPCA, ADAMTS8, ADAMTS9, CIROP, ACE, MMP2, NRDC, ADAM33, MMEL1, MMP10, ADAMTS20, ADAM19, ADAM17, MMP14, BMP1, ADAM15, MMP17, ADAM1A, TLL2, ADAM9, MMP19, TLL1, UQCRC2, THOP1	2.099611375261837	0.011003367462032787	5.029239615481494E-4	4.952851329039452E-4
GOTERM_MF_DIRECT	GO:0000146	microfilament motor activity	22	0.6014215418261345	1.0651940689485212E-7	MYH15, MYO5A, MYO9B, MYO9A, MYO1D, MYO1E, MYO1B, MYL6, MYH3, MYO1C, ACTC1, MYO3B, MYO1A, TNNT2, MYO5B, MYO6, MYH8, MYH9, MYH14, MYH4, MYH6, MYO1F	3.4354891127721805	2.594476265499468E-4	2.3589206835987252E-5	2.3230914285522748E-5
GOTERM_MF_DIRECT	GO:0008569	minus-end-directed microtubule motor activity	7	0.19136139967195187	0.042270461002789854	DYNC2H1, DNAH12, DNAH11, DNAH17, DNAH7, DNAH5, DNAH9	2.5720239346957503	1.0	0.7684391268865379	0.7567674324305438
GOTERM_MF_DIRECT	GO:0140678	molecular function inhibitor activity	12	0.3280481137233461	0.010942167123929208	CDKN1C, CDKN1A, FRAT1, CDKN1B, USP10, PPP1R8, ADRM1, TIMP2, NOLC1, KCNAB1, ATP2B1, GBP2	2.2713977605105327	0.9999999999977089	0.35072525149857303	0.34539814381981804
GOTERM_MF_DIRECT	GO:0032036	myosin heavy chain binding	5	0.1366867140513942	0.04201599457032776	MYBPC3, PDLIM2, AXL, MYL9, CORO1A	3.4701910230022026	1.0	0.7684391268865379	0.7567674324305438
GOTERM_MF_DIRECT	GO:0004687	myosin light chain kinase activity	4	0.10934937124111535	0.031762126440954094	MYLK2, MYLK3, MYLK, MYLK4	4.997075073123172	1.0	0.6447711667513681	0.634977844432074
GOTERM_MF_DIRECT	GO:0051287	NAD binding	20	0.5467468562055768	0.045997776885210714	AHCY, MDH1, HPGD, IDH3G, NUDT6, HSD17B10, HADHA, UGDH, LDHB, GRHPR, CYB5R3, ALDH5A1, GPD1, IDH3B, AOX1, ME3, ME2, NDUFV1, ALDH9A1, IDH3A	1.561585960350991	1.0	0.8043695278765397	0.792152092518809
GOTERM_MF_DIRECT	GO:0070403	NAD+ binding	9	0.24603608529250956	0.0016312210312488112	HADHA, ALDH1A3, GLUD1, HPGD, EHHADH, PARP14, HADH, SIRT2, SIRT3	3.51356841078973	0.9812563249708801	0.0840238088348663	0.08274758513745659
GOTERM_MF_DIRECT	GO:0050998	nitric-oxide synthase binding	11	0.30071077091306725	0.006625879806281326	DNM3, CAMK2D, NOS2, ACTBL2, ATP2B4, CALM3, DMD, DNM1, ACTB, ACTG1, DNM2	2.5448067502016154	0.9999999073422808	0.24090512250897478	0.23724605455625225
GOTERM_MF_DIRECT	GO:0004715	non-membrane spanning protein tyrosine kinase activity	14	0.38272279934390374	0.009378093952521534	LYN, BLK, YES1, SYK, PTK2, FER, TEC, PEAK1, FES, BTK, PTK2B, FYN, JAK2, FRK	2.1328978970647685	0.9999999998924249	0.3129457105252391	0.3081924300287556
GOTERM_MF_DIRECT	GO:0016491	oxidoreductase activity	34	0.9294696555494806	0.027306768988669433	DMGDH, AKR1B1, GMPR, ETFA, HSD17B10, CYGB, ADH6, HSD11B1, HEPH, MB, FDXR, AOX1, CYP1B1, ARFIP2, DHRS7L1, XDH, VAT1, TXNRD2, KCNAB1, DHCR24, SUOX, CP, SDHB, DHRS4, QDPR, AKR1B1-PS2, POR, F8, BDH1, GPD1, CYP1A1, NOX4, PYROXD2, MMACHC	1.4349708824846945	1.0	0.621675600527091	0.6122330729328782
GOTERM_MF_DIRECT	GO:0016504	peptidase activator activity	6	0.16402405686167304	0.043809572050304876	APP, PSME4, FGL2, FN1, PCOLCE, CFLAR	2.88292792680183	1.0	0.7789789599601655	0.7671471777276015
GOTERM_MF_DIRECT	GO:0008233	peptidase activity	32	0.8747949699289228	0.04104470323854516	KLK1, HPN, FGL2, IHH, FURIN, PARK7, CTSS, ADAMTS4, CASP7, ADAMTS2, CASP8, PSMB5, PLAU, CASP3, CASP1, CAPN2, CTSH, CIROP, CTSB, PDIA3, ACE, APAF1, MMP2, NRDC, ABHD12B, PM20D1, BMP1, ESPL1, FAP, MASP2, THOP1, LGMN	1.407626781161457	1.0	0.7684391268865379	0.7567674324305438
GOTERM_MF_DIRECT	GO:0019902	phosphatase binding	17	0.4647348277747403	0.027720615071441437	NHERF2, DTNA, SYK, FCRL6, PVRIG, MAST2, NFATC2, TRPC4AP, PPP1R18, PTK2, SYTL2, SPRED1, CHCHD3, NCAM1, CEP192, PPARA, DZIP3	1.7407843492437278	1.0	0.625253873278068	0.6157569958924816
GOTERM_MF_DIRECT	GO:0090555	phosphatidylethanolamine flippase activity	4	0.10934937124111535	0.031762126440954094	ABCA4, ATP11C, ATP11A, ATP8B5P	4.997075073123172	1.0	0.6447711667513681	0.634977844432074
GOTERM_MF_DIRECT	GO:0035091	phosphatidylinositol binding	32	0.8747949699289228	3.556966112121325E-4	PXK, ITPR2, SNX33, PLD1, PIK3C2A, PLD2, ZCCHC14, MTM1, SNX3, GGA1, SNX1, SNX29, SH3PXD2A, MCF2L, FCHO2, SNX7, SNX6, CIDEC, PARD3B, NISCH, CCDC88A, MYO1E, SLC9A3, DAB2, SNX16, FES, SNX14, SNX15, ESYT2, ESYT1, AIDA, SGK1	1.9036476469040655	0.5796346575841429	0.023418295808452835	0.0230625991972407
GOTERM_MF_DIRECT	GO:0005547	phosphatidylinositol-3,4,5-trisphosphate binding	16	0.4373974849644614	0.004064230758897755	ARHGAP9, ARAP2, ASAP1, ARAP1, IQGAP1, GAB2, IQGAP2, DNM1, CYTH3, RS1, FUNDC2, MYO1B, FCHSD2, ADAP2, BTK, FERMT2	2.1726413361405097	0.9999508502941797	0.16409406238396032	0.16160166488469654
GOTERM_MF_DIRECT	GO:0005546	phosphatidylinositol-4,5-bisphosphate binding	23	0.6287588846364134	0.03135901318958198	SYT3, AMER3, ANXA2, FZD7, TWF2, TWF1, ASAP1, CAPG, PLEKHA4, DNM1, SYTL2, DNM2, SDCBP, RS1, MYO1B, DAB2, ADAP2, SH3PXD2A, SESTD1, FCHO2, KRIT1, PLCB1, PICALM	1.561585960350991	1.0	0.6447711667513681	0.634977844432074
GOTERM_MF_DIRECT	GO:0070273	phosphatidylinositol-4-phosphate binding	13	0.3553854565336249	0.006239329530617563	OSBPL8, OSBPL5, PLEKHA5, PLA2G4A, SNX3, RS1, SH3PXD2A, SESTD1, SH3PXD2B, RUBCNL, ARFIP2, NLRP3, ARFIP1	2.32007056966433	0.9999997609565969	0.237484480259131	0.2338773678742427
GOTERM_MF_DIRECT	GO:0010314	phosphatidylinositol-5-phosphate binding	10	0.2733734281027884	0.0046246493909169375	SNX3, RS1, SH3PXD2A, SESTD1, VEPH1, SH3PXD2B, RUBCNL, PLEKHA5, TOM1, PLA2G4A	2.839247200638166	0.999987524905502	0.17881977644878824	0.17610371252078943
GOTERM_MF_DIRECT	GO:0005543	phospholipid binding	35	0.9568069983597595	3.143971680256055E-4	LPAR1, DYSF, AGAP1, TREM2, ARHGAP35, ARHGAP44, BAIAP2L2, OPHN1, PSD3, ARFIP2, ARFIP1, APOE, APOB, SPTBN1, PACSIN1, SPTBN2, PLA2G2F, PRKCI, JAG1, ANXA1, MYOF, SYT14, APOA4, ARHGAP26, SYTL5, SPTB, F3, SYTL4, EPN1, MTSS1, MARCKS, BDH1, MAP1B, RASA2, PICK1	1.852729105501176	0.5351274144286507	0.022227894430930636	0.0218902786288188
GOTERM_MF_DIRECT	GO:0051219	phosphoprotein binding	16	0.4373974849644614	0.031516535427685	LYN, BBS1, SHC1, PIH1D1, PDE3B, ARRB1, PLAT, PIK3R1, PKD2, PHF6, IGF2R, DPYSL3, PLCG1, FKBP4, PITX2, CD44	1.7533596747800606	1.0	0.6447711667513681	0.634977844432074
GOTERM_MF_DIRECT	GO:0004721	phosphoprotein phosphatase activity	15	0.4100601421541826	0.022212980016330146	EPM2A, PPP1R12A, PPM1H, PTPN11, PPP2R5D, PTPN12, CTDSPL2, DUSP26, DUSP6, TIMM50, MTM1, PPM1G, PPM1A, PPP5C, TNS1	1.8739031524211895	1.0	0.5465739325230327	0.5382721117088487
GOTERM_MF_DIRECT	GO:0048407	platelet-derived growth factor binding	8	0.2186987424822307	4.8440140537961564E-4	COL1A1, PDGFRB, PDGFRA, COL3A1, COL1A2, COL5A1, COL4A1, COL6A1	4.542795521021065	0.6928096568013431	0.031052679565914308	0.030581025565939418
GOTERM_MF_DIRECT	GO:0005161	platelet-derived growth factor receptor binding	9	0.24603608529250956	5.145553417751582E-4	PDGFRB, ERN1, LYN, PDGFRA, IL1R1, PDGFD, RASA1, PTPRJ, PIK3R1	4.015506755188263	0.7145759785097868	0.03213991827087911	0.03165175038252832
GOTERM_MF_DIRECT	GO:0002020	protease binding	46	1.2575177692728268	2.4493307360091184E-6	RYR1, ITGB1, CNTNAP2, LRP1, FURIN, SRI, THBS1, KNG1, CST3, ADAMTS4, PANX1, CASP12, OS9, SH3PXD2A, DDT, CHL1, CASP3, TIMP2, ITGAV, TIMP1, LDLR, TIMP4, ATP9A, POLG, CASP8AP2, CCBE1, ANXA2, IL1R1, TWNK, ADRM1, FN1, TYSND1, SERPINB9, MIF, CFLAR, HSPG2, F3, TNFRSF1A, COL1A1, COL3A1, PINK1, COL1A2, FAP, SERPINB6A, NDUFS7, CD28	2.023463497919594	0.0059488123085404965	3.394322315575765E-4	3.3427665168580704E-4
GOTERM_MF_DIRECT	GO:0005515	protein binding	440	12.02843083652269	2.9883168501625836E-24	WIPF1, HNRNPU, ADARB1, ENO3, GJA1, DPYSL5, MYC, DPYSL2, FDXR, GJA8, VPS18, PRKCI, FNBP1, PRKCE, PDZK1, SYTL4, SND1, CD2AP, SLC5A7, PRKD3, CLPP, MAP1B, HMBS, MAP1A, ABCB7, NOLC1, IQGAP1, ZC3HAV1, ABR, LDHB, GRIN2A, RHOT1, PRKAR2A, MYO6, HMOX1, PLCG1, S100A10, LYN, JAG1, HOMER2, FN1, NR1D1, L1CAM, COL1A1, SLC6A6, PPP5C, FXYD1, CYP1A1, NOX4, UNC119, RET, CDKN1C, GABRB3, CDKN1A, BTG2, CDKN1B, BTG1, S…	1.5536412041931853	7.279539846996054E-21	7.279539846996054E-21	7.168972123540039E-21
GOTERM_MF_DIRECT	GO:0019904	protein domain specific binding	67	1.8316019682886824	0.046558334741622374	ITGB1, ZFP521, CITED2, FMR1, CTNND1, ETS2, GABRR3, GABRR2, GJA1, TUBB5, TUBA1A, YWHAQ, CHP2, ARFIP2, ARFIP1, TP63, DLGAP4, APOBEC1, SLC34A2, ABCC2, SYK, ACTN1, ANGEL1, KCNAB1, GAB2, DYNLL1, SRCIN1, YWHAZ, MLF1, CCNA2, IRF3, CSNK2B, MYH9, ARHGEF4, PICK1, AIDA, PPARA, SRSF7, SP100, STXBP1, GNAI3, NOLC1, CAPG, PIK3R1, IQGAP1, EPB41L5, RXRA, PRKAR2A, HNRNPA1, CNTLN, WNT3A, HOMER2, ZBTB16, RAB27A, PTP…	1.23818058394694	1.0	0.8043695278765397	0.792152092518809
GOTERM_MF_DIRECT	GO:0042803	protein homodimerization activity	171	4.674685620557682	1.7934541913659305E-6	APP, CSF1, FMR1, CPOX, PARK7, AHR, TMEM266, EFEMP2, SLK, PSMD7, CREB3L3, PIP4K2A, BANF1, MMUT, PITX2, B2M, IL6R, PDK2, EPM2A, GEN1, STARD3, PDGFRA, G6PD, ENDOG, ACOT7, DGAT2, TPM4, S100A1, ACTN1, CEP131, ADIPOQ, ACSL6, SLC51A, HOGA1, ACTN4, HNF1A, FOXP3, RUNX1, ERN1, TPST1, OXA1L, TYROBP, GPD1, ERP29, CHMP4C, S100A6, TSSK4, SNRPC, HPD, ABCG1, ATF3, NAA60, CSF1R, FECH, FICD, ABCB7, UBA5, ADRB2, AB…	1.405427364315892	0.00435932874917333	2.7305340063546295E-4	2.689060378179292E-4
GOTERM_MF_DIRECT	GO:0004672	protein kinase activity	73	1.9956260251503555	4.187839148526613E-6	GSK3A, LRRK1, MYLK3, PPP1R9B, SLK, RPS6KA2, PDK3, NEK1, MAP3K8, NEK3, PIM2, IKBKE, MAP3K4, PDK2, PDK1, PDGFRB, PDGFRA, PRKCI, PRKCH, SYK, RIPK3, MMD, PRKCE, MINK1, LMTK2, IRAK3, KSR2, CSNK1E, TGFBR1, GAK, PEAK1, BMP2K, MAPKAPK5, ULK1, TSSK4, SGK1, GUCY2C, PXK, RNASEL, LTK, CAMK2D, PRKAA2, NPR1, STK4, GUCY2G, STK3, PAK1, ERBB3, GRK5, PTK2B, FYN, RIPK1, TRPM7, MAP3K2, LYN, EIF2AK3, CLK3, DCLK1, FER…	1.6951044625371354	0.010149737731948494	4.857893412290871E-4	4.784107674912069E-4
GOTERM_MF_DIRECT	GO:0019901	protein kinase binding	134	3.6632039365773648	3.078269673315736E-6	ERRFI1, CCNK, FMR1, CTNND1, PEBP1, CBLB, ACTB, ACTG1, ZFP36, PPME1, DPYSL2, ARHGDIA, SLC12A7, KCNH1, CDK5RAP2, PDGFRB, IFNAR2, IL15RA, FBXW5, MUSK, PIH1D1, PRKCE, SRCIN1, TUBA4A, FRMD5, CDC37, EEF1A2, VDAC1, ULK1, SIK1, UTRN, STXBP1, IQGAP1, PIK3R1, PRDX3, FAM83G, GRIN2A, BCL2L11, FAM83E, RHOT1, MAP2, CEP192, PLCG1, MAP2K7, MAP2K6, CNTLN, SMAD1, TRAP1, MLKL, NEK6, DELE1, NBEAL1, MSN, MYO5A, PTK2,…	1.463304326482747	0.007470631534942984	3.9466657495774386E-4	3.8867204980444476E-4
GOTERM_MF_DIRECT	GO:0005080	protein kinase C binding	17	0.4647348277747403	0.01476885332596236	TOP2A, CAVIN3, TWF2, ADD3, PLD2, NELL2, CCDC88A, MARCKS, C1QBP, AKT3, DACT2, CASQ2, FLNA, PICK1, ADAM9, ITGAV, SLC22A8	1.8629446544538142	0.9999999999999998	0.4232579612005213	0.41682916622333765
GOTERM_MF_DIRECT	GO:0140311	protein sequestering activity	11	0.30071077091306725	0.014973945372580406	NFKBIA, SDCBP, CDKN1A, IMPACT, SEC14L1, KIFBP, TMSB4X, CTNND1, LAPTM5, CASTOR1, YWHAZ	2.290326075181454	0.9999999999999999	0.4241457084605334	0.41770342963744644
GOTERM_MF_DIRECT	GO:0106310	protein serine kinase activity	50	1.366867140513942	0.001497798958603359	GSK3A, PIK3CG, STK11, SLK, AKT3, PIM3, MAP3K8, PIM2, MAP3K7, CDKL2, CDKL3, PRKCI, PRKCH, RIPK3, PRKCE, MINK1, PRPF4B, CIT, GAK, SIK1, SGK1, STK40, CSNK1G1, CAMK2D, PNCK, PRKAA2, ROCK1, STK3, PAK1, PHKG1, TRPM7, MAP2K7, CAMK2G, MAP4K4, CDK17, CDK18, NEK6, EIF2AK3, CDC42BPA, CLK3, DCLK1, SBK2, PINK1, SBK1, TAOK3, TAOK1, STK17B, TAOK2, MAP3K10, CDK12	1.5461247132188034	0.9740445444409211	0.08108085029239517	0.07984932670421019
GOTERM_MF_DIRECT	GO:0004674	protein serine/threonine kinase activity	101	2.761071623838163	6.10724876339481E-4	MYLK3, NRBP2, STK11, SLK, RPS6KA2, AKT3, PDK3, PIM3, NEK3, PIM2, STK32A, MAP3K7, PDK2, PDK1, CDKL2, CDKL3, PRKCI, CDKL4, PRKCH, PRKCE, LMTK2, PRPF4B, CSNK1E, ERN1, PRKD3, CSNK2B, SIK3, TSSK5, TSSK6, MAPKAPK5, ULK1, SIK1, ALPK3, TSSK4, CSNK1G1, STK4, STK3, ABR, GRK5, STK38, RIPK1, TRPM7, MAP2K7, MAP2K6, CDK17, CDK18, NEK6, EIF2AK3, CLK4, CLK3, DCLK1, CLK1, WNK2, MAP3K10, ATM, CDK12, ATR, ACVRL1, S…	1.3744678169538134	0.7742168558206275	0.037193144969074395	0.036628224458460375
GOTERM_MF_DIRECT	GO:0120283	protein serine/threonine kinase binding	8	0.2186987424822307	0.0393940821159548	DNM3, APP, GSK3A, PRKCH, PRKCE, MAP3K7, DNM1, DNM2	2.379559558630082	1.0	0.7677118722757271	0.7560512239694045
GOTERM_MF_DIRECT	GO:0004713	protein tyrosine kinase activity	28	0.7654455986878075	0.0010976431965731375	BLK, TWF1, EGFR, ERBB3, ERBB2, PTK2B, FYN, JAK2, MAP2K7, MAP2K6, LYN, PDGFRB, EPHA7, YES1, SYK, MUSK, MERTK, CLK4, PTK2, CLK3, CLK1, FER, AXL, FES, BTK, TEK, FRK, FGFR1	1.8806196511753872	0.9311157261519715	0.06366330540124197	0.06269633401378469
GOTERM_MF_DIRECT	GO:0044877	protein-containing complex binding	172	4.702022963367961	2.354133374852941E-10	PROS1, HNRNPU, PARK7, CLU, ENO3, ARHGAP35, ICAM1, TEPSIN, GRIP1, RS1, ZFP36, HELB, STK11, TUBB5, SALL2, FRRS1L, MYC, KIF5A, CAPN2, PDK2, PDK1, KCNH1, CDK5RAP2, PDGFRA, GUCY1A1, IL4R, VPS33A, HGF, CEP131, MIF, ACTN4, PDZK1, CEL, CD2AP, RBP4, MAP1B, UQCRC1, TSSK6, SUCLG2, S100A4, VDAC1, ULK1, SUCLG1, UQCRC2, TSSK4, VPS28, SHC1, MTTP, SPATA2, TWF1, ADRB2, IQGAP1, CORO1B, SDCBP, GRIN2A, PRKAR2A, RIPK…	1.5846182016541033	5.734667696266627E-7	7.168336126427206E-8	7.059457457840257E-8
GOTERM_MF_DIRECT	GO:0043394	proteoglycan binding	10	0.2733734281027884	2.6266308873174052E-5	COL5A1, CTSL, CTSK, COL5A3, FN1, MFN2, PTN, NID1, CTSS, CTSB	4.8048798780030495	0.0619814637879017	0.0025593891366020795	0.002520514999469782
GOTERM_MF_DIRECT	GO:0005388	P-type calcium transporter activity	6	0.16402405686167304	0.013001507277663223	ANXA5, ATP2B4, ATP2B2, ATP2A1, ATP2C2, ATP2B1	3.7478063048423786	0.9999999999999857	0.3910082929430569	0.3850693328285688
GOTERM_MF_DIRECT	GO:0015651	quaternary ammonium group transmembrane transporter activity	6	0.16402405686167304	0.013001507277663223	SLC44A5, SLC22A5, SLC44A1, SLC44A2, SLC22A2, SLC22A8	3.7478063048423786	0.9999999999999857	0.3910082929430569	0.3850693328285688
GOTERM_MF_DIRECT	GO:0030971	receptor tyrosine kinase binding	20	0.5467468562055768	0.024927987405689828	PTPN1, SHC2, SHC1, ANXA5, LRP4, CBLB, PTPN11, PIK3R1, CBL, ITGAD, DNAJA3, RASA1, ERBB2, PICK1, ELMO2, ALKAL2, NRTN, FIZ1, PLCG1, MAP3K7	1.6656916910410573	1.0	0.5838901665409656	0.5750215556370183
GOTERM_MF_DIRECT	GO:0097110	scaffold protein binding	29	0.7927829414980863	3.193662992949804E-4	LRP4, ITPR2, NOD1, TREM2, PARK7, GRIK2, PHF6, PANX1, GJA1, GRIN2A, CASP8, TCOF1, KIF5A, CASP4, CASP1, FYN, MAP3K7, LYN, CD163, SYK, ATP2B4, DYNLL1, DYNLL2, CIT, CDC37, MYH9, VIM, IL6ST, SHANK3	1.9905930923155493	0.5407224470936827	0.022227894430930636	0.0218902786288188
GOTERM_MF_DIRECT	GO:0017124	SH3 domain binding	34	0.9294696555494806	3.4843475992886783E-4	ZFP106, ERRFI1, CTTNBP2, WIPF1, WIPF3, CBLB, CBL, GJA1, INPP5D, DPYSL3, INPP5J, SIRPA, WASF2, LYN, UVRAG, GPX1, PRKCE, PTPN12, DNM1, DNM2, CD2AP, ADAM19, ENAH, ADAM17, ADAM15, ABI2, SYNJ1, ABI1, NOXA1, ELMO1, ADAM9, ELMO2, SHANK3, PICALM	1.8629446544538142	0.5721296213989027	0.023418295808452835	0.0230625991972407
GOTERM_MF_DIRECT	GO:0005102	signaling receptor binding	96	2.6243849097867686	3.230174241787475E-5	ITGB1, PECR, RT1-CE14, CNTFR, APP, TENM2, GSK3A, TRAF3IP2, ITGB5, HFE, RT1-CE16, CTNND1, PEBP1, ARRB1, PLAT, PARK7, PKD2, CLU, PANX1, FCNA, NPPC, GRIP1, GJA1, HJV, CFL1, SIX3, ITGAV, JAK2, RAB8B, PDGFRB, MECR, SYK, WNT5B, PRKCE, HGF, ADIPOQ, PDZK1, TGFBR1, MTSS1, IL17RA, F7, TYROBP, ANGPTL6, RASA1, CSNK2B, PICK1, TLR4, ANGPTL1, BLK, LRP1, LAMA2, IDUA, LAMA4, HTT, MILL1, VTCN1, PIK3R1, KNG1, EGFR,…	1.4991225219369515	0.0756720216719945	0.0030264247896131884	0.002980456925403136
GOTERM_MF_DIRECT	GO:0031267	small GTPase binding	74	2.0229633679606343	1.9511584897221197E-4	ERRFI1, GDI1, DOCK9, USP33, DOCK7, ARHGAP1, BICD1, IPO4, EPS8, DOCK10, ARHGAP44, RABGEF1, DOCK11, RIMS4, XPO6, ARHGDIA, ARHGDIB, ANKFY1, PLCE1, PLEKHG3, PRKCH, ANXA2, SYTL5, SYTL4, SYTL2, ACAP2, INF2, DAAM1, TBC1D20, ULK1, ARHGEF2, DOCK2, RAPGEF6, RIN2, VCL, ROCK1, MYCBP2, IQGAP1, IQGAP2, NDRG1, CORO1C, GGA1, PAK1, MFN2, FLNA, CHML, SRGAP2, EVI5, RAB11FIP5, ABCA1, GIT2, RABGAP1L, RPH3AL, HACE1, M…	1.5155063746357162	0.3783316847044019	0.014403097215039646	0.01418433096013141
GOTERM_MF_DIRECT	GO:0005272	sodium channel activity	9	0.24603608529250956	0.004109087769056477	HCN4, ASIC4, ASIC5, SCN7A, PKD2L1, SCN3B, ASIC3, HCN2, SCN1B	3.123171920701983	0.9999559576885401	0.16409406238396032	0.16160166488469654
GOTERM_MF_DIRECT	GO:0005200	structural constituent of cytoskeleton	22	0.6014215418261345	0.006975547314561665	ACTR3, SYNM, ARPC1B, ARPC5, ACTN4, ADD3, TUBG1, SPTB, TUBA4A, ACTG1, KRT83, TUBA1C, TUBB6, TUBB5, TUBA1A, TNNT2, LMNA, VIM, SPTBN1, PLEC, SPTBN2, TUBA8	1.8081521646169372	0.9999999606974359	0.2498887243863561	0.24609320599460935
GOTERM_MF_DIRECT	GO:0045545	syndecan binding	5	0.1366867140513942	0.026666088121570144	SDCBP, GPNMB, NF1, CHRD, PTN	3.9039649008774777	1.0	0.6128168930579705	0.603508918902328
GOTERM_MF_DIRECT	GO:0016790	thiolester hydrolase activity	5	0.1366867140513942	0.026666088121570144	ALDH6A1, ACOT7, ACOT2, ACOT1, ACNAT1	3.9039649008774777	1.0	0.6128168930579705	0.603508918902328
GOTERM_MF_DIRECT	GO:0050431	transforming growth factor beta binding	12	0.3280481137233461	0.0012817431702974822	ACVRL1, TGFBR3, NRROS, WFIKKN1, WFIKKN2, ITGAV, AGRN, LTBP1, THBS1, CHRDL1, TGFBR1, TGFBR2	2.88292792680183	0.9560335785199227	0.07261224099638759	0.07150934571031767
GOTERM_MF_DIRECT	GO:0030297	transmembrane receptor protein tyrosine kinase activator activity	7	0.19136139967195187	0.042270461002789854	EGF, DGKQ, IGF2, ALKAL2, IGF1, EGFR, HBEGF	2.5720239346957503	1.0	0.7684391268865379	0.7567674324305438
GOTERM_MF_DIRECT	GO:0004714	transmembrane receptor protein tyrosine kinase activity	15	0.4100601421541826	0.0014877874945388018	RET, CSF1R, PDGFRA, LTK, EPHA6, MUSK, TIE1, MERTK, EGFR, ERBB3, AXL, ERBB2, TEK, EPHB4, DDR2	2.46566204265946	0.9734027930597742	0.08108085029239517	0.07984932670421019
GOTERM_MF_DIRECT	GO:0044325	transmembrane transporter binding	55	1.5035538545653362	4.36868010279782E-7	CNTNAP2, HSP90AB1, LRRC38, FMR1, ARRB1, PKD2L1, PKD2, SLC8A1, PPP1R9B, PANX1, RIMS4, YWHAQ, PDE4B, TSPO, SCN1B, KCNH1, ACTN3, KCND3, ACTN1, KCNAB1, ACTN4, YWHAZ, EPN1, PPM1A, PACS2, RASA1, VDAC1, SCN4B, CAMK2D, KCNE2, USP10, KCNE5, ITPR2, HTT, PKD1L3, LRRC55, LRRC52, CBARP, REM1, SCN7A, FLNA, FYN, SCN3B, S100A10, LYN, TCAF1, YES1, KCNJ11, KCNB1, KCNIP2, TCAP, RANGRF, CALM3, AGRN, FGF12	1.9858318570937459	0.0010636446342174866	8.186234408011916E-5	8.061895051239978E-5
GOTERM_MF_DIRECT	GO:0008251	tRNA-specific adenosine deaminase activity	5	0.1366867140513942	0.007478881257072025	ADAD1, ADAR, ADARB1, ADARB2, ADAD2	5.205286534503304	0.9999999885699906	0.25659936256658383	0.25270191740444775
GOTERM_MF_DIRECT	GO:0005031	tumor necrosis factor receptor activity	5	0.1366867140513942	0.04201599457032776	TNFRSF18, TNFRSF26, TNFRSF1B, EDA2R, TNFRSF1A	3.4701910230022026	1.0	0.7684391268865379	0.7567674324305438
GOTERM_MF_DIRECT	GO:0034189	very-low-density lipoprotein particle binding	4	0.10934937124111535	0.031762126440954094	IHH, PCSK9, TREM2, PLTP	4.997075073123172	1.0	0.6447711667513681	0.634977844432074
GOTERM_MF_DIRECT	GO:0017166	vinculin binding	7	0.19136139967195187	0.010359091943619472	SYNM, DLC1, ACTN1, NRAP, CTNNA1, DMD, UTRN	3.3634159146021347	0.9999999999903721	0.34101010776563556	0.33583056179382587
