# Supplementary material for: Transcriptomic profiling of skeletal muscle in the DMDmdx rat model of Duchenne muscular dystrophy
Source: Sci Rep. 2025 Aug 11;15:29312. doi: 10.1038/s41598-025-14756-9 (PMC12340039; doi:10.1038/s41598-025-14756-9)
Supplement: Supplementary file 1 — Supplementary Material 1 [file 41598_2025_14756_MOESM1_ESM.zip › Table S5. KEGG.xlsx]

## Sheet: KEGG
Table S5. KEGG signaling pathways
Category				%	PValue	Genes	Fold Enrichment	Bonferroni	Benjamini	FDR
KEGG_PATHWAY	rno01100	Metabolic pathways	362	9.89611809732094	8.238300963436968E-7	DMGDH, PI4K2B, CERK, ACSM5, ENO3, NDST1, PNP, LIPC, ANPEP, NAMPT, PLCE1, PIP4K2A, CHAC1, MLYCD, PIP4K2C, MMUT, SEPHS2, EARS2, GSTK1, ENTPD1, ACOT8, ACOT7, MECR, ATP6V1G2, ACSL1, SACM1L, MCCC1, ENTPD6, ACSL6, ACSL5, ALG3, HOGA1, CEL, MIF, CMBL, GCAT, CYP27A1, ADCY9, CYP2U1, MTHFD1, ETHE1, HMBS, ACOT2, UQCRC1, ACOT1, SUCLG2, SUCLG1, UQCRC2, HPD, ATP6V0D2, PLPP1, ACOT3, IDO1, GCDH, SHMT2, PDE1A, MGS…	1.2423775985967802	2.8912267891523236E-4	5.783287276332752E-5	4.349822908694719E-5
KEGG_PATHWAY	rno05200	Pathways in cancer	138	3.77255330781848	3.169938959419047E-5	KEAP1, IL5RA, FZD10, ETS1, ELOB-PS13, FGF6, FRAT1, FGF7, FRAT2, EDNRB, MYC, AKT3, PIM2, IL6R, PDGFRB, IFNAR2, PDGFRA, IL15RA, IL4R, WNT5B, HGF, RUNX1, EML4, ADCY9, COL4A2, COL4A1, COL4A5, IL6ST, NOTCH2, NOTCH3, CSF1R, EPAS1, LPAR1, GSTT2, MGST2, CSF2RB, LPAR4, PIK3R1, PLD1, STK4, RASGRP2, KNG1, PLD2, BCL2L11, HMOX1, PLCG1, RALGDS, TGFB1, JAG1, GADD45A, WNT3A, FZD7, ZBTB16, FZD6, FN1, FZD9, IGF2, …	1.3811704834605598	0.011064989745692366	8.558835190431427E-4	6.437414502204834E-4
KEGG_PATHWAY	rno05022	Pathways of neurodegeneration - multiple diseases	124	3.389830508474576	2.880991165353418E-5	APP, NDUFA13, NDUFA11, CSF1, NDUFA12, NDUFA10, PARK7, FZD10, FRAT1, TUBB6, TUBB5, PSMD7, FRAT2, KIF5A, PSMD3, CAPN2, WNT5B, NDUFA10L1, CYBB, SDHD, CSNK1E, SDHA, DKK1, SDHB, TUBA4A, COX6B1, ERN1, CSNK2B, PPIF, UQCRC1, VDAC1, ULK1, UQCRC2, NDUFB11, CACNA1B, ITPR2, KLC1, KLC3, GRIN2A, KLC2, ATXN1, NDUFV3, PLCG1, MAP2K7, NDUFV1, GRIA3, SPTBN2, MAP2K6, GRIA4, DNAH12, TRAP1, DNAH11, DNAH17, WNT3A, FZD7…	1.4124810645439156	0.010061466010362619	8.426899158658748E-4	6.338180563777519E-4
KEGG_PATHWAY	rno05010	Alzheimer disease	100	2.733734281027884	0.0010174695514275393	APP, NDUFA13, NDUFA11, CSF1, NDUFA12, NDUFA10, FZD10, FRAT1, TUBB6, TUBB5, PSMD7, FRAT2, KIF5A, PSMD3, AKT3, CAPN2, SLC39A5, WNT5B, NDUFA10L1, CYBB, SDHD, CSNK1E, SDHA, DKK1, SDHB, TUBA4A, COX6B1, ERN1, ADAM17, CSNK2B, PPIF, UQCRC1, VDAC1, ULK1, UQCRC2, NDUFB11, ITPR2, PIK3R1, KLC1, KLC3, GRIN2A, KLC2, NDUFV3, APOE, MAP2K7, NDUFV1, WNT3A, FZD7, FZD6, EIF2AK3, FZD9, GNAQ, ATG2A, CYCT, NOX4, CALM3,…	1.34906954655785	0.30044693138534306	0.008710532013440641	0.006551511257972448
KEGG_PATHWAY	rno04820	Cytoskeleton in muscle cells	95	2.59704756697649	5.588388523893571E-18	ITGB1, ITGB5, ELN, LMOD1, FHL2, FHL3, SYNE3, ENO3, ACTB, LMOD3, SYNE2, ACTG1, MYOM3, TMEM43, CSRP1, ANKRD1, ITGAV, ITGB6, MYOZ1, SPTAN1, MYBPC3, MYBPC2, ACTN3, TPM4, TMOD3, MYH15, BGN, ATP1B4, ATP1B2, HSPG2, DCN, MYL4, VCAN, MYH3, INF2, MYL7, COL4A2, DAAM1, COL4A1, TNNT2, COL6A2, MYL3, COL6A1, MYH8, MYH9, COL4A5, COL6A3, ITGA7, COL6A6, DSG2, MYH4, MYL9, VCL, MYH6, PLEC, LAMA2, COL11A1, SDC3, ATP1…	2.4078847361290108	1.9615243718866437E-15	1.9615243718866437E-15	1.4753345703079029E-15
KEGG_PATHWAY	rno04151	PI3K-Akt signaling pathway	87	2.3783488244942594	2.709031138185599E-4	RET, ITGB1, CDKN1A, HSP90AB1, CDKN1B, ITGB5, CSF1, LAMC1, PIK3CG, GHR, GYS2, GYS1, FGF6, FGF7, STK11, CREB3L3, YWHAQ, MYC, AKT3, ITGAV, NRTN, ITGB6, JAK2, IL6R, PDGFRB, IFNAR2, PDGFRA, IL4R, SYK, HGF, PPP2R5D, OSMR, YWHAZ, COL4A2, COL4A1, CDC37, COL6A2, DDIT4, COL6A1, COL4A5, COL6A3, ITGA7, COL6A6, SGK1, TLR4, LAMA5, CSF1R, PRKAA2, LAMA2, LAMA4, LPAR1, PIK3R1, LPAR4, THBS2, THBS1, EGFR, THBS4, NT…	1.4389312977099236	0.09071788458018148	0.003278861825872915	0.002466152484417235
KEGG_PATHWAY	rno05014	Amyotrophic lateral sclerosis	87	2.3783488244942594	0.01822904247320726	NDUFA13, NDUFA11, NDUFA12, NDUFA10, ACTB, ACTG1, TUBA1C, TUBB6, TUBB5, TUBA1A, CASP12, PSMD7, CASP3, KIF5A, PSMD3, CASP1, ANXA7, GPX1, NUP210, APAF1, GPX3, NDUFA10L1, GPX8, SDHD, SDHA, TNFRSF1B, SDHB, TUBA4A, TNFRSF1A, COX6B1, ERN1, NDUFS8, NRG3, NDUFS7, UQCRC1, VDAC1, ULK1, UQCRC2, SRSF7, TOMM40, DNAH7, NDUFB11, DNAH5, NDUFB4, DCTN3, NDUFB3, NDUFB2, DNAH9, UQCR10, KLC1, COX5B, PSMA7, NXF1, KLC3,…	1.2484845083071396	0.9984311787891441	0.07428869069003637	0.05587525453609573
KEGG_PATHWAY	rno05016	Huntington disease	82	2.241662110442865	0.001006388653030051	NDUFA13, NDUFA11, NDUFA12, NDUFA10, AP2A1, TUBA1C, TUBB6, TUBB5, TUBA1A, CASP8, PSMD7, CREB3L3, CASP3, KIF5A, PSMD3, GPX1, APAF1, GPX3, NDUFA10L1, GPX8, SDHD, SDHA, SDHB, TUBA4A, COX6B1, ERN1, NDUFS8, PLCB4, NDUFS7, PPIF, UQCRC1, VDAC1, ULK1, UQCRC2, PLCB1, SLC25A5, SLC25A4, DNAH7, NDUFB11, DNAH5, NDUFB4, DCTN3, NDUFB3, NDUFB2, CACNA1B, SLC1A3, HTT, DNAH9, UQCR10, KLC1, COX5B, PSMA7, KLC3, KLC2, …	1.3997284846326752	0.29771802803677894	0.008710532013440641	0.006551511257972448
KEGG_PATHWAY	rno05165	Human papillomavirus infection	78	2.1323127392017494	0.01673354565734572	ITGB1, CDKN1A, CDKN1B, WNT2B, ITGB5, RT1-CE16, FZD10, TCIRG1, LAMC1, LFNG, CASP8, CREB3L3, CASP3, AKT3, ITGAV, ITGB6, IKBKE, OASL2, PDGFRB, IFNAR2, PRKCI, ATP6V1G2, WNT5B, PPP2R5D, AXIN2, WNT9A, WNT16, TUBG1, TNFRSF1A, CCNA2, CCNA1, IRF3, COL4A2, COL4A1, COL6A2, COL6A1, COL4A5, COL6A3, ITGA7, COL6A6, ATP6V0D2, ATP6V1B1, LLGL2, NOTCH2, LAMA5, NOTCH3, LAMA2, LAMA4, WNT8B, RFNG, PIK3R1, THBS2, THBS1…	1.2721086988879202	0.9973233030875036	0.07256368788058946	0.05457781652557156
KEGG_PATHWAY	rno05132	Salmonella infection	77	2.104975396391471	2.1761318269676973E-6	HSP90AB1, ARPC1B, PIK3C2A, ACTB, PIK3CG, ACTG1, FYCO1, TUBA1C, TUBB6, CASP7, TUBB5, TUBA1A, CASP8, MYC, CASP3, KIF5A, AKT3, CASP4, CASP1, MAP3K7, DYNC2H1, ACTR3, VPS18, ANXA2, RIPK3, VPS33A, IL18, FOS, DYNLL1, DYNLL2, TUBA4A, DNM2, TNFRSF1A, RHOB, MYL7, RHOJ, ELMO1, ELMO2, TLR4, MYL9, AHNAK, DCTN3, LEF1, LY96, NOD1, SNX33, KLC1, ACTR3B, CYTH3, KLC3, PAK1, KLC2, CYTH4, MYO6, NLRP3, FLNA, RIPK1, NC…	1.6822091830921726	7.635314637449708E-4	9.404616090162239E-5	7.073557401147666E-5
KEGG_PATHWAY	rno04010	MAPK signaling pathway	73	1.9956260251503555	0.0014310173211225926	RET, CSF1, RASGRF2, ARRB1, ECSIT, FGF6, FGF7, MYC, RPS6KA2, CASP3, AKT3, NRTN, MAP3K8, MAP3K7, MAP3K4, PDGFRB, PDGFRA, IL1R1, HGF, PLA2G4A, FOS, CACNA2D4, DUSP8, MAPK8IP3, TGFBR1, DUSP6, TGFBR2, TNFRSF1A, PPM1A, RASA1, RASA2, MAPKAPK5, CSF1R, CACNA1B, STK4, RASGRP2, EGFR, STK3, NTF4, CACNG7, NRAS, CACNG8, PAK1, ERBB3, PDGFD, ERBB2, FLNA, CD14, MAP2K7, MAP4K4, MAP2K6, MAP3K2, TGFB1, HSPA1L, GADD45…	1.415272230928669	0.39507259125826777	0.010919284341609348	0.008212795060355748
KEGG_PATHWAY	rno05020	Prion disease	72	1.9682886823400765	0.00295200584697388	RYR1, NDUFA13, NDUFA11, NDUFA12, NDUFA10, LAMC1, C8B, RYR3, TUBA1C, TUBB6, TUBB5, TUBA1A, CASP12, PSMD7, CREB3L3, CASP3, KIF5A, PSMD3, APAF1, NDUFA10L1, CYBB, SDHD, SDHA, SDHB, TUBA4A, COX6B1, NDUFS8, NDUFS7, CSNK2B, PPIF, UQCRC1, VDAC1, UQCRC2, SLC25A5, SLC25A4, C1QB, C1QA, NDUFB11, NDUFB4, NDUFB3, NDUFB2, CACNA1B, ITPR2, UQCR10, PIK3R1, KLC1, COX5B, PSMA7, KLC3, GRIN2A, KLC2, ATP5F1B, PSMB5, C7…	1.3821549242898261	0.6457266310448745	0.01883916458705149	0.014169628065474624
KEGG_PATHWAY	rno05012	Parkinson disease	68	1.8589393110989612	0.011893652970970036	NDUFA13, NDUFA11, NDUFA12, NDUFA10, KEAP1, PARK7, RYR3, TUBA1C, TUBB6, TUBB5, TUBA1A, PSMD7, CASP3, KIF5A, PSMD3, SLC39A5, APAF1, NDUFA10L1, SDHD, SDHA, SLC39A14, SDHB, TUBA4A, COX6B1, ERN1, NDUFS8, NDUFS7, PPIF, UQCRC1, VDAC1, UQCRC2, SLC25A5, SLC25A4, CAMK2D, NDUFB11, NDUFB4, NDUFB3, GNAI3, NDUFB2, ITPR2, UQCR10, KLC1, COX5B, PSMA7, GNAI2, KLC3, KLC2, ATP5F1B, PSMB5, MFN2, PLCG1, NDUFV3, CAMK2G…	1.3183357767554724	0.984999876807423	0.056414489092033546	0.04243141059913635
KEGG_PATHWAY	rno05205	Proteoglycans in cancer	64	1.7495899398578456	1.0237783955930179E-6	ITGB1, CDKN1A, WNT2B, ITGB5, IHH, FZD10, ACTB, ACTG1, PLAU, CTSL, MYC, CASP3, AKT3, PLCE1, ITGAV, VAV3, PPP1R12A, WNT5B, MMP2, HGF, WNT9A, WNT16, HSPG2, DCN, CTTN, PPP1R12C, TLR4, CD44, HBEGF, CD63, CAMK2D, ROCK1, ITPR2, WNT8B, PIK3R1, IQGAP1, CBL, THBS1, EGFR, NRAS, PAK1, WNT11, ERBB3, ERBB2, FLNA, PLCG1, CAMK2G, TGFB1, LUM, WNT3A, FZD7, STAT3, FZD6, IGF2, FN1, FZD9, MSN, PTPN11, IGF1, PTK2, COL…	1.8190172682131476	3.5928184362143956E-4	5.989103614219155E-5	4.5046249406092785E-5
KEGG_PATHWAY	rno05208	Chemical carcinogenesis - reactive oxygen species	64	1.7495899398578456	0.0029514921163690993	NDUFA13, NDUFA11, NDUFA12, NDUFA10, KEAP1, PTPRJ, AHR, AS3MT, AKT3, CYP1B1, HGF, NDUFA10L1, SDHD, FOS, SDHA, SDHB, COX6B1, NDUFS8, NDUFS7, PRKD3, PPIF, UQCRC1, VDAC1, UQCRC2, SLC25A5, SLC25A4, NDUFB11, NDUFB4, NDUFB3, NDUFB2, GSTT2, MGST2, LPO, UQCR10, PIK3R1, PLD1, COX5B, EGFR, PLD2, NRAS, ATP5F1B, HMOX1, CYP2F4, NDUFV3, MAP2K7, NDUFV1, NDUFA9, NDUFA8, PTPN1, EGF, ATP5PB, EPHX2, AKR1C1, PTPN11, …	1.4140285179317298	0.6456625537514753	0.01883916458705149	0.014169628065474624
KEGG_PATHWAY	rno04510	Focal adhesion	62	1.694915254237288	2.4114400231185227E-6	ITGB1, MYLK2, ITGB5, LAMC1, ACTB, MYLK3, ARHGAP35, ACTG1, MYLK, MYLK4, AKT3, CAPN2, ITGAV, ITGB6, PDGFRB, VAV3, PDGFRA, PPP1R12A, ACTN1, HGF, EMP1, ACTN4, MYL7, COL4A2, COL4A1, COL6A2, COL6A1, COL4A5, COL6A3, ITGA7, COL6A6, PPP1R12C, MYL9, VCL, LAMA5, SHC2, ROCK1, LAMA2, SHC1, LAMA4, PIK3R1, THBS2, THBS1, EGFR, THBS4, PAK1, PDGFD, ERBB2, SPP1, FLNA, FLNB, FYN, LAMB2, EGF, FN1, LAMB1, PARVA, IGF1,…	1.7970674930088428	8.46058359277424E-4	9.404616090162239E-5	7.073557401147666E-5
KEGG_PATHWAY	rno04810	Regulation of actin cytoskeleton	62	1.694915254237288	5.389755307952093E-4	ITGB1, MYLK2, ITGAM, ITGB5, ARPC1B, C8B, ACTB, MYLK3, ARHGAP35, ACTG1, MYLK, MYLK4, FGF6, FGF7, TMSB4X, CFL1, AKT3, PIP4K2A, ITGAV, ITGB6, PIP4K2C, PDGFRB, ACTR3, VAV3, PDGFRA, PPP1R12A, ACTN1, ACTN4, ENAH, MYL7, ITGAD, MYH9, ITGA7, PPP1R12C, MYL9, VCL, ROCK1, LPAR1, PIK3R1, LPAR4, IQGAP1, IQGAP2, ACTR3B, KNG1, EGFR, NRAS, PAK1, C7, PDGFD, MYH14, NCKAP1L, WASF2, EGF, FN1, MSN, ARPC5, PTK2, DIAPH2…	1.5188603915806957	0.1724050304111987	0.005255011425253291	0.003952487225831535
KEGG_PATHWAY	rno04144	Endocytosis	62	1.694915254237288	0.013679432087055285	ARF3, WASHC4, WIPF1, ARPC1B, WIPF3, RT1-CE16, CBLB, ARRB1, AP2A1, KIF5A, PSD3, CCR5, ACTR3, PDGFRA, PRKCI, ARAP2, VPS37C, ARAP1, ARFGAP3, DNM1, TGFBR1, EPN1, TGFBR2, DNM2, DNM3, ACAP2, RAB31, CHMP4C, VPS28, AGAP1, ASAP1, ASAP2, PLD1, CBL, ACTR3B, EGFR, PLD2, SNX3, CYTH3, SNX1, CYTH4, GRK5, MVB12B, GRK6, EPS15, LDLR, RAB11FIP5, SNX6, GIT2, RAB4A, HSPA1L, SMURF2, ARPC5, SNF8, IGF2R, DAB2, EHD4, CAP…	1.3296982915303528	0.9920503233883426	0.06317737713890006	0.04751802724977099
KEGG_PATHWAY	rno04814	Motor proteins	61	1.667577911427009	6.813349237276111E-7	ACTB, ACTG1, TUBA1C, TUBB6, TUBB5, TUBA1A, KIF5A, KIF13B, KIF1C, KIF21A, DYNC2H1, TPM4, MYH15, STARD9, DYNLL1, TUBG1, DYNLL2, TUBA4A, ACTA2, MYL4, MYL6, MYH3, MYL7, MYO3B, TNNT2, MYL3, MYH8, MYH9, MYH4, MYL9, MYH6, DNAH7, DNAH5, DCTN3, DNAH9, KLC1, KLC3, KLC2, MYO6, TNNI1, MYH14, KIF3C, DNAH12, DNAH11, DNAH17, MYO5A, MYO9B, MYO9A, MYO1D, MYO1E, MYO1B, ACTC1, MYO1C, MYO1A, MYO5B, CAPZA1, KIF26B, D…	1.8699092762079854	2.3912004593318326E-4	5.783287276332752E-5	4.349822908694719E-5
KEGG_PATHWAY	rno04020	Calcium signaling pathway	61	1.667577911427009	0.003877898508971172	RET, RYR1, MYLK2, OXTR, ATP2A1, GRPR, SLC8A1, RYR3, MYLK3, C2H4ORF3, MYLK, MYLK4, FGF6, FGF7, CYSLTR1, EDNRB, SLN, CD38, PLCE1, PDGFRB, PDGFRA, SPHK2, HGF, PLCB4, ADCY9, CASQ2, PPIF, VDAC1, PLCB1, SLC25A5, SLC25A4, CAMK2D, PDE1A, CACNA1B, ITPR2, ADCY2, ADCY1, ADRB2, ADCY7, EGFR, GRIN2A, PHKG1, ERBB3, PDGFD, ERBB2, PTK2B, PLCG1, CAMK2G, NOS2, EGF, ATP2B4, NFATC2, ATP2B2, PHKB, ATP2B1, HTR5A, P2RX6…	1.4116706393506924	0.7443097186816247	0.023070209773709854	0.017351952650311683
KEGG_PATHWAY	rno05417	Lipid and atherosclerosis	57	1.558228540185894	0.001344815163194949	HSP90AB1, ICAM1, CASP7, CASP8, CASP3, AKT3, CASP1, JAK2, MAP3K7, IKBKE, VAV3, APAF1, IL18, CYBB, APOA4, FOS, TNFRSF1A, ERN1, CYP2J10, PLCB4, IRF3, PLCB1, TLR4, ABCG1, CAMK2D, LY96, PIK3R1, NRAS, RXRA, NLRP3, CCL2, PLCG1, CD14, MAP2K7, APOB, BID, CAMK2G, LDLR, RXRG, MAP2K6, LYN, ABCA1, VCAM1, HSPA1L, STAT3, EIF2AK3, NFATC2, PTK2, MIB1, NFKBIA, MAPK11, CYCT, CYP1A1, TAB2, CALM3, MYD88, BCL2L1	1.4965597507958783	0.3764633931777771	0.010489558272920602	0.007889582290743699
KEGG_PATHWAY	rno04015	Rap1 signaling pathway	56	1.530891197375615	0.0010481498315919695	ITGB1, ITGAM, CSF1, CTNND1, ACTB, ACTG1, FGF6, FGF7, AKT3, PLCE1, PDGFRB, VAV3, PDGFRA, PRKCI, HGF, ENAH, APBB1IP, PLCB4, ADCY9, PRKD3, LCP2, PLCB1, RAPGEF6, CSF1R, LPAR1, GNAI3, ADCY2, PIK3R1, LPAR4, ADCY1, RASGRP2, THBS1, ADCY7, EGFR, GNAI2, NRAS, GRIN2A, PDGFD, KRIT1, PLCG1, RALGDS, MAP2K6, FYB1, EGF, IGF1, EFNA1, GNAO1, MAPK11, KITLG, GNAQ, ID1, CALM3, TEK, FGFR2, SIPA1, FGFR1	1.517953067571388	0.30794755121408235	0.008759537878304318	0.006588370370006666
KEGG_PATHWAY	rno04014	Ras signaling pathway	55	1.5035538545653362	0.011370172748514585	CSF1, RASGRF2, ETS1, ETS2, FGF6, FGF7, AKT3, PLCE1, PDGFRB, PDGFRA, PLA2G12A, HGF, PLA2G4A, PLAAT3, KSR2, GAB2, RASA3, RASA1, RASA2, PLA1A, CSF1R, SHC2, SHC1, PLA2G3, PIK3R1, FOXO4, RASAL2, PLD1, STK4, RASGRP2, EGFR, PLD2, NTF4, NRAS, GRIN2A, PAK1, PDGFD, PLCG1, RALGDS, PLA2G2F, BRAP, EGF, IGF2, PTPN11, IGF1, GNG11, EFNA1, KITLG, GNB1, NF1, CALM3, TEK, FGFR2, FGFR1, BCL2L1	1.3703102160142928	0.9819352523555372	0.054670282667515335	0.041119528843943154
KEGG_PATHWAY	rno05415	Diabetic cardiomyopathy	55	1.5035538545653362	0.04054172484466674	NDUFA13, NDUFA11, NDUFA12, NDUFA10, ATP2A1, GYS2, GYS1, MPC2, AKT3, PDK3, PDK2, G6PD, MMP2, NDUFA10L1, CYBB, SDHD, SDHA, SDHB, TGFBR1, TGFBR2, COX6B1, NDUFS8, PLCB4, NDUFS7, PPIF, UQCRC1, VDAC1, UQCRC2, PPARA, PLCB1, SLC25A5, SLC25A4, CAMK2D, NDUFB11, NDUFB4, NDUFB3, NDUFB2, UQCR10, PIK3R1, COX5B, ATP5F1B, NDUFV3, CAMK2G, NDUFV1, NDUFA9, NDUFA8, TGFB1, ACE, ATP5PB, GFPT2, ATP5F1E, COL1A1, MAPK11,…	1.2778686538228523	0.9999995089128002	0.14316237632634188	0.10767768475827423
KEGG_PATHWAY	rno04148	Efferocytosis	49	1.3395297977036633	2.8134082722488333E-5	ITGB5, PROS1, STAB2, ATP2A1, PANX1, CASP7, CASP3, STAB1, CASP1, SIRPA, ITGAV, JAK2, VPS18, CPT1A, SPHK2, VPS33A, DNMT3A, ATP11C, ANO6, ATP11A, DUSP8, ADAM17, ELMO1, ADAM9, CD47, SGK1, C1QB, C1QA, CAMK2D, LRP1, THBS1, RXRA, P2RY2, VPS8, S1PR1, CAMK2G, ABCA1, TGFB1, LDC1, NFATC2, PTPN11, MERTK, PTK2, GULP1, MAPK11, AXL, VPS41, CD24, C1QC	1.804359306735801	0.009826602253179662	8.426899158658748E-4	6.338180563777519E-4
KEGG_PATHWAY	rno04024	cAMP signaling pathway	49	1.3395297977036633	0.041602741838424134	OXTR, PDE3B, ATP2A1, CREB3L3, AKT3, PDE4B, PDE4A, PLCE1, VAV3, PPP1R12A, ATP1B4, ATP1B2, FOS, ADCY9, FSHR, PPARA, MYL9, HCN4, CAMK2D, ROCK1, NPR1, LHB, GNAI3, ATP1A4, ATP1A2, ADCY2, PIK3R1, ADCY1, ADRB2, PLD1, ADCY7, GNAI2, PLD2, GRIN2A, PAK1, CAMK2G, GRIA3, GRIA4, GABBR1, HTR1D, ATP2B4, ATP2B2, ATP2B1, NFKBIA, POMC, FXYD1, PDE3A, CALM3, HCN2	1.2981589582397843	0.9999996669630122	0.14316237632634188	0.10767768475827423
KEGG_PATHWAY	rno04022	cGMP-PKG signaling pathway	48	1.3121924548933843	3.477661688307349E-4	OPRD1, MYLK2, ROCK1, NPR1, PDE3B, ATP1A4, GNAI3, ITPR2, ATP1A2, ADCY2, ATP2A1, ADCY1, ADRB2, ADCY7, KNG1, PIK3CG, MYLK3, SLC8A1, GNAI2, MYLK, MYLK4, NPPC, RGS2, EDNRB, CREB3L3, AKT3, GUCY1A1, PPP1R12A, PRKCE, ATP2B4, ATP1B4, NFATC2, ATP2B2, ATP1B2, ATP2B1, PLCB4, ADCY9, GNAQ, PPIF, PDE3A, VDAC1, PDE5A, CALM3, PLCB1, SLC25A5, SLC25A4, MYL9, MYH6	1.6531656937584196	0.11492877357928755	0.003814560164362123	0.002869070892853563
KEGG_PATHWAY	rno05225	Hepatocellular carcinoma	48	1.3121924548933843	0.0017197873167255726	CDKN1A, SHC2, SMARCD2, WNT2B, SHC1, GSTP1, LEF1, KEAP1, WNT8B, GSTT2, MGST2, FZD10, PIK3R1, EGFR, ACTB, ACTG1, LRP6, FRAT1, NRAS, FRAT2, WNT11, MYC, AKT3, HMOX1, E2F3, PLCG1, TCF7L2, PBRM1, TGFB1, WNT5B, WNT3A, CDKN2A, GADD45A, TXNRD2, FZD7, HGF, FZD6, IGF2, FZD9, AXIN2, WNT9A, WNT16, TGFBR1, TGFBR2, CDK6, GSTA4, GSTM7, BCL2L1	1.544165757906216	0.4534694189216404	0.01257594475355575	0.00945883024199065
KEGG_PATHWAY	rno04145	Phagosome	45	1.230180426462548	0.023618602261142138	COLEC12, ITGB1, SCARB1, ITGAM, ITGB5, C1R, RT1-CE16, TCIRG1, THBS2, THBS1, CORO1A, CTSS, ACTB, THBS4, ACTG1, MRC2, SEC61A1, TUBA1C, TUBB6, TUBB5, TUBA1A, CTSL, CLEC7A, MRC1, ATP6V1H, ITGAV, CD14, FCGR1A, ATP6V0A1, DYNC2H1, MSR1, CD209E, ATP6V1G2, CYBB, CD209A, TUBA4A, PIKFYVE, RT1-HA, PLA2R1, FCGR2B, ATP6V0D2, TLR4, TUBA8, ATP6V1B1, RT1-DA	1.365146541154135	0.9997727817112716	0.09110032300726253	0.06851990106529147
KEGG_PATHWAY	rno04062	Chemokine signaling pathway	44	1.202843083652269	0.013923398910523063	CXCL9, SHC2, GSK3A, ROCK1, SHC1, GNAI3, ADCY2, ARRB1, ADCY1, PIK3R1, RASGRP2, ADCY7, PIK3CG, GNAI2, NRAS, PAK1, GRK5, CCL7, CCL6, GRK6, AKT3, CCR9, CCL2, PTK2B, PLCG1, JAK2, CCR5, CCR2, VAV3, LYN, CCL21, STAT3, GNG11, PTK2, NFKBIA, PLCB4, ADCY9, GNAQ, GNB1, ELMO1, PLCB1, CCL26, PF4, NFKBIB	1.4154852780806981	0.9927114800010796	0.06323948966846857	0.04756474436602764
KEGG_PATHWAY	rno04932	Non-alcoholic fatty liver disease	44	1.202843083652269	0.016745466433982184	NDUFA13, GSK3A, PRKAA2, NDUFA11, NDUFA12, NDUFB11, NDUFB4, NDUFA10, NDUFB3, NDUFB2, UQCR10, PIK3R1, COX5B, CASP7, BCL2L11, CASP8, RXRA, CASP3, AKT3, NDUFV3, BID, NDUFV1, IL6R, NDUFA9, NDUFA8, TGFB1, NDUFA10L1, ADIPOQ, EIF2AK3, FOS, SDHD, SDHA, SDHB, TNFRSF1A, COX6B1, ERN1, MAPK11, NDUFS8, NDUFS7, LEP, UQCRC1, CYCT, UQCRC2, PPARA	1.4000995685363424	0.997334669372687	0.07256368788058946	0.05457781652557156
KEGG_PATHWAY	rno04921	Oxytocin signaling pathway	43	1.1755057408419902	0.001086965836761492	RYR1, MYLK2, CDKN1A, CAMK2D, OXTR, PRKAA2, ROCK1, NPR1, GNAI3, ITPR2, ADCY2, ADCY1, ADCY7, PIK3CG, EGFR, MYLK3, ACTB, RYR3, ACTG1, GNAI2, MYLK, MYLK4, CACNG7, NRAS, RGS2, CACNG8, CD38, CAMK2G, GUCY1A1, PPP1R12A, PLA2G4A, NFATC2, FOS, CACNA2D4, GNAO1, MYL6, PLCB4, ADCY9, GNAQ, CALM3, PLCB1, PPP1R12C, MYL9	1.6242797340556514	0.31732236273504955	0.008872674621006597	0.00667346467221009
KEGG_PATHWAY	rno04210	Apoptosis	42	1.1481683980317114	2.1880879582488055E-4	BCL2A1, ITPR2, CSF2RB, PIK3R1, CTSS, ACTB, ACTG1, TUBA1C, CASP7, NRAS, CASP12, TUBA1A, BCL2L11, CASP8, CTSL, CTSK, CASP3, LMNA, AKT3, CAPN2, CTSH, RIPK1, BID, SPTAN1, MCL1, CTSB, PARP4, ENDOG, APAF1, GADD45A, EIF2AK3, FOS, CFLAR, PTPN13, TUBA4A, TNFRSF1A, NFKBIA, ERN1, CYCT, ATM, TUBA8, BCL2L1	1.7564885496183205	0.0739344801159093	0.002948176887441708	0.002217432188845045
KEGG_PATHWAY	rno05164	Influenza A	42	1.1481683980317114	0.036406816861100644	RNASEL, ADAR, PIK3R1, ACTB, ACTG1, ICAM1, NXF1, CASP8, PABPN1, CASP3, AKT3, CASP1, CCL2, TRIM25, NLRP3, JAK2, PRSS3, BID, IKBKE, NXF7, IFNAR2, FDPS, IL33, APAF1, IFNGR1, MX1, IL18, TNFRSF1A, NFKBIA, MAVS, RT1-HA, CDK6, IRF3, CYCT, VDAC1, TLR7, SLC25A5, TLR4, SLC25A4, MYD88, NFKBIB, RT1-DA	1.3437617319484418	0.9999977782491566	0.13039584406373803	0.0980755066462303
KEGG_PATHWAY	rno04380	Osteoclast differentiation	41	1.1208310552214324	1.1606828467497261E-4	CSF1R, CSF1, FHL2, ITPR2, TREM2, ATP2A1, PIK3R1, PIRB, CTSK, AKT3, BLNK, SIRPA, FYN, MAP2K7, FCGR1A, MAP3K7, MAP2K6, IFNAR2, TGFB1, SYK, IFNGR1, IL1R1, NFATC2, FOS, GAB2, LILRB3, LILRB4, TGFBR1, NFKB2, TGFBR2, TNFRSF1A, FOSL2, NFKBIA, MAPK11, TYROBP, TEC, BTK, FOSB, LCP2, TAB2, FCGR2B	1.8185866296553321	0.039923521330808565	0.0019399984724245425	0.0014591441501996558
KEGG_PATHWAY	rno04371	Apelin signaling pathway	41	1.1208310552214324	2.3518220184720175E-4	RYR1, MYLK2, NOTCH3, PRKAA2, PDE3B, GNAI3, ITPR2, PLAT, ADCY2, ADCY1, ADCY7, PIK3CG, MYLK3, SLC8A1, RYR3, GNAI2, MYLK, MYLK4, NRAS, AKT3, SPP1, CCN2, EGR1, JAG1, NOS2, SPHK2, PRKCE, GNG11, TGFBR1, KLF2, APLN, ACTA2, MYL4, PLCB4, ADCY9, GNAQ, MYL3, GNB1, CALM3, PLIN1, PLCB1	1.7650987876066457	0.07924257664035705	0.002948176887441708	0.002217432188845045
KEGG_PATHWAY	rno05135	Yersinia infection	41	1.1208310552214324	3.8698596249043204E-4	ITGB1, ROCK1, WIPF1, ARPC1B, WIPF3, PIK3R1, ACTR3B, ACTB, ACTG1, RPS6KA2, AKT3, CASP1, CCL2, NLRP3, PTK2B, PLCG1, MAP2K7, WASF2, MAP3K7, MAP2K6, ACTR3, VAV3, GIT2, FYB1, IL18, FN1, NFATC2, ARPC5, FOS, PTK2, NFKBIA, MAPK11, IRF3, GNAQ, ELMO1, ELMO2, LCP2, TAB2, TLR4, MYD88, SKAP2	1.7270031303201714	0.12703373121885042	0.0038809163666897613	0.0029189798313564016
KEGG_PATHWAY	rno04072	Phospholipase D signaling pathway	41	1.1208310552214324	0.0022263803634642683	SHC2, SHC1, LPAR1, ADCY2, ADCY1, PIK3R1, LPAR4, PLD1, ADCY7, PIK3CG, EGFR, PLD2, CYTH3, NRAS, CYTH4, PDGFD, AKT3, PTK2B, FYN, PLCG1, RALGDS, PDGFRB, PDGFRA, FCER1G, SYK, EGF, SPHK2, PLA2G4A, PTPN11, GAB2, DNM1, DNM2, DNM3, KITLG, PLCB4, ADCY9, LPAR6, DGKQ, PLCB1, PLPP1, DGKH	1.5897578484404227	0.5426611578678878	0.015629190151519163	0.011755288319091338
KEGG_PATHWAY	rno05226	Gastric cancer	41	1.1208310552214324	0.0032645972083147857	CDKN1A, SHC2, CDKN1B, WNT2B, SHC1, LEF1, WNT8B, FZD10, PIK3R1, EGFR, LRP6, FGF6, FRAT1, NRAS, FGF7, FRAT2, WNT11, RXRA, MYC, ERBB2, AKT3, CTNNA1, E2F3, RXRG, TCF7L2, CDKN2B, TGFB1, WNT5B, WNT3A, GADD45A, EGF, FZD7, HGF, FZD6, FZD9, AXIN2, WNT9A, WNT16, TGFBR1, TGFBR2, FGFR2	1.5587885397045702	0.6826493956205973	0.019805656517063758	0.014896562166680432
KEGG_PATHWAY	rno04611	Platelet activation	40	1.0934937124111537	1.2353479424435433E-4	ITGB1, MYLK2, ROCK1, GNAI3, ITPR2, ADCY2, ADCY1, PIK3R1, RASGRP2, ADCY7, PIK3CG, MYLK3, ACTB, ARHGAP35, ACTG1, GNAI2, MYLK, MYLK4, AKT3, FYN, LYN, GUCY1A1, PRKCI, FCER1G, PPP1R12A, SYK, PLA2G4A, COL1A1, APBB1IP, MAPK11, COL3A1, COL1A2, PLCB4, ADCY9, GNAQ, TBXAS1, BTK, LCP2, PLCB1, FERMT3	1.8296755725190839	0.042436643337919966	0.0019709414899894712	0.001482417530932252
KEGG_PATHWAY	rno01200	Carbon metabolism	40	1.0934937124111537	2.9955103529115276E-4	ECHS1, H6PD, SHMT2, ENO3, ACAT1, MCEE, IDH3B, ME3, ME2, MMUT, PGK2, ACSS1, ACADS, IDH3A, G6PD, TPI1, MDH1, IDH3G, MDH2, PGAM1, GLYCTK, ACAT2L1, AMT, SDHD, SDHA, SDHB, GLUD1, ALDH6A1, PC, SUCLA2, PCCA, PCCB, OGDH, RGN, SUCLG2, SUCLG1, ALDOC, ACO2, PFKM, PFKP	1.76089077655972	0.09981786534388504	0.003391690754425633	0.0025510152682859458
KEGG_PATHWAY	rno05224	Breast cancer	40	1.0934937124111537	0.004049186054775523	NOTCH2, NOTCH3, CDKN1A, SHC2, WNT2B, SHC1, LEF1, WNT8B, FZD10, PIK3R1, EGFR, LRP6, FGF6, FRAT1, NRAS, FGF7, FRAT2, WNT11, MYC, ERBB2, AKT3, E2F3, HES5, TCF7L2, JAG1, WNT5B, WNT3A, GADD45A, EGF, FZD7, FZD6, FZD9, AXIN2, FOS, IGF1, WNT9A, WNT16, NFKB2, CDK6, FGFR1	1.550983266771144	0.7592869161891846	0.02368773842043681	0.017816418641012303
KEGG_PATHWAY	rno04261	Adrenergic signaling in cardiomyocytes	40	1.0934937124111537	0.004571757306316702	CAMK2D, ATP1A4, GNAI3, ATP1A2, ADCY2, ATP2A1, ADCY1, ADRB2, ADCY7, PIK3CG, SLC8A1, GNAI2, CACNG7, CACNG8, CREB3L3, AKT3, SCN7A, CAMK2G, SCN1B, TPM4, ATP2B4, ATP1B4, ATP2B2, PPP2R5D, ATP1B2, CACNA2D4, ATP2B1, MYL4, MAPK11, PLCB4, ACTC1, ADCY9, PPP1R1A, GNAQ, TNNT2, MYL3, CALM3, PLCB1, SCN4B, MYH6	1.540779429489755	0.7997855330371342	0.025954324025492134	0.019521200976438526
KEGG_PATHWAY	rno04934	Cushing syndrome	40	1.0934937124111537	0.010078173188085127	SCARB1, CDKN1A, CAMK2D, CDKN1B, WNT2B, LEF1, GNAI3, ITPR2, WNT8B, ADCY2, FZD10, AHR, ADCY1, ADCY7, EGFR, GNAI2, WNT11, CREB3L3, E2F3, CAMK2G, LDLR, PDE8A, TCF7L2, CDKN2B, WNT5B, WNT3A, CDKN2A, FZD7, FZD6, FZD9, AXIN2, WNT9A, WNT16, MRAP, POMC, PLCB4, ADCY9, CDK6, GNAQ, PLCB1	1.4729463728455519	0.9714296247210069	0.050534839843112564	0.03800911030934962
KEGG_PATHWAY	rno04530	Tight junction	40	1.0934937124111537	0.028879761641330458	ITGB1, IGSF5, PRKAA2, ROCK1, ARPC1B, ACTR3B, ACTB, ACTG1, EPB41L4B, TUBA1C, CD1D1, STK11, TUBA1A, CLDN24, ERBB2, MYH14, MAP2K7, JAM2, RAB8B, ACTR3, PRKCI, PRKCE, ACTN1, MSN, ARPC5, ACTN4, TUBA4A, RUNX1, MYL6, CTTN, RAB13, MYH9, CLDN18, CLDN17, ARHGEF2, RAPGEF6, MYL9, TJP3, LLGL2, TUBA8	1.377638078132016	0.9999658944735167	0.106703119327442	0.08025533761380255
KEGG_PATHWAY	rno04936	Alcoholic liver disease	39	1.0661563696008747	0.0017719848277222572	C1QB, C1QA, ACADVL, PRKAA2, LEF1, LY96, ADH6, C4B, C4A, CASP8, ALDH2, CASP3, TRA2A, AKT3, SCD2, RIPK1, ACADM, MLYCD, CD14, MAP2K7, IKBKE, MAP3K7, MAP2K6, TCF7L2, CPT1A, ADIPOQ, TNFRSF1A, IL17RA, NFKBIA, MAPK11, IRF3, NOX4, TAB2, PPARA, LPIN2, TLR4, MYD88, C1QC, ALDH9A1	1.6310250817884406	0.463408608679272	0.01269319743939821	0.009547020296299507
KEGG_PATHWAY	rno05145	Toxoplasmosis	37	1.0114816839803171	8.099313367906816E-5	ITGB1, LAMA5, LAMA2, LAMA4, GNAI3, LY96, LAMC1, PIK3CG, GNAI2, CASP8, CASP3, AKT3, JAK2, CCR5, LDLR, MAP3K7, MAP2K6, TGFB1, HSPA1L, NOS2, LAMB2, IFNGR1, STAT3, LAMB1, TNFRSF1A, NFKBIA, GNAO1, MAPK11, RT1-HA, PPIF, CYCT, TAB2, TLR4, MYD88, NFKBIB, BCL2L1, RT1-DA	1.91711139633858	0.028029418808677486	0.001579366106741829	0.0011878992939596661
KEGG_PATHWAY	rno00230	Purine metabolism	37	1.0114816839803171	0.002428375092629086	GUCY2C, GDA, NPR1, PDE1A, PDE3B, PRUNE1, GMPR, ADCY2, ADCY1, NTPCR, GUCY2G, ADCY7, NT5E, PNP, PDE4B, PGM2, PDE4A, NT5M, PDE6B, ENPP3, PDE6A, XDH, PDE8A, PGM1, ENTPD1, GUCY1A1, PDE6G, ENTPD6, NUDT9, ADCY9, IMPDH1, NT5C1A, PDE3A, ADSS1, PDE5A, PDE7A, GART	1.628823968317741	0.5740342182663711	0.01633858666573486	0.012288851509270662
KEGG_PATHWAY	rno04723	Retrograde endocannabinoid signaling	37	1.0114816839803171	0.04139657091764342	GABRB3, NDUFA13, DAGLA, NDUFA11, NDUFA12, NDUFB11, NDUFB4, NDUFA10, NDUFB3, GNAI3, NDUFB2, CACNA1B, ITPR2, ADCY2, ADCY1, ADCY7, GNAI2, GABRR3, GABRR2, NDUFV3, GABRE, NDUFV1, GRIA3, GRIA4, NDUFA9, NDUFA8, NDUFA10L1, GNG11, GNAO1, MAPK11, PLCB4, NDUFS8, ADCY9, NDUFS7, GNAQ, GNB1, PLCB1	1.3624753948821355	0.9999996408454699	0.14316237632634188	0.10767768475827423
KEGG_PATHWAY	rno04390	Hippo signaling pathway	37	1.0114816839803171	0.04139657091764342	CRB1, WNT2B, LEF1, WNT8B, FZD10, ACTB, ACTG1, STK3, WNT11, YWHAQ, MYC, CTNNA1, CCN2, TEAD3, SMAD1, WWTR1, TCF7L2, PRKCI, TGFB1, WNT5B, WNT3A, FZD7, FZD6, FZD9, BMP8B, CSNK1E, AXIN2, WNT9A, WNT16, YWHAZ, TGFBR1, BMP6, TGFBR2, LATS1, FRMD6, ID1, LLGL2	1.3624753948821355	0.9999996408454699	0.14316237632634188	0.10767768475827423
KEGG_PATHWAY	rno04926	Relaxin signaling pathway	36	0.9841443411700382	0.0023016167234422872	SHC2, SHC1, GNAI3, ADCY2, ARRB1, ADCY1, PIK3R1, ADCY7, EGFR, GNAI2, NRAS, EDNRB, CREB3L3, AKT3, MAP2K7, TGFB1, NOS2, MMP2, FOS, GNG11, TGFBR1, TGFBR2, COL1A1, NFKBIA, ACTA2, GNAO1, MAPK11, COL3A1, COL1A2, PLCB4, ADCY9, COL4A2, COL4A1, GNB1, COL4A5, PLCB1	1.6467080152671758	0.5546071599340836	0.01584053862604398	0.011914251274289488
KEGG_PATHWAY	rno04520	Adherens junction	34	0.9294696555494806	3.687430916667516E-5	ROCK1, LEF1, CTNND1, PTPRJ, IQGAP1, EGFR, ACTB, ACTG1, ERBB2, KRIT1, CTNNA1, FYN, WASF2, MAP3K7, WASF3, TCF7L2, PTPN1, YES1, SMURF2, ACTN1, HEG1, ARHGAP29, LMO7, SORBS1, ACTN4, TGFBR1, TGFBR2, FER, MYL7, CSNK2B, NECTIN3, MYL9, VCL, FGFR1	2.052254662784292	0.012859719175766227	8.773917928455721E-4	6.599186134223108E-4
KEGG_PATHWAY	rno04974	Protein digestion and absorption	34	0.9294696555494806	1.7201333939603384E-4	COL18A1, COL15A1, COL16A1, COL14A1, ELN, COL11A1, COL12A1, ATP1A4, ATP1A2, PRCP, COL19A1, SLC8A1, PRSS3, SLC36A4, SLC15A1, CPA1, ATP1B4, ATP1B2, COL1A1, SLC9A3, COL3A1, COL1A2, COL4A2, COL5A1, XPNPEP2, COL4A1, COL6A2, COL5A3, COL5A2, COL6A1, COL4A5, COL8A1, COL6A3, COL6A6	1.9141221374045803	0.0585950345780798	0.002415067285120315	0.0018164608640221175
KEGG_PATHWAY	rno04928	Parathyroid hormone synthesis, secretion and action	34	0.9294696555494806	9.137977942094821E-4	CDKN1A, GNAI3, ITPR2, ADCY2, ARRB1, ADCY1, PLD1, ADCY7, EGFR, PTHLH, GNAI2, PLD2, LRP6, RXRA, CREB3L3, PDE4B, PDE4A, RXRG, EGR1, SLC34A2, FOS, NR4A2, MMP14, PLCB4, ADCY9, MAFB, GNAQ, WNK2, TRPV5, MMP17, SGK1, PLCB1, FGFR1, HBEGF	1.761669931770587	0.2744967030171809	0.008440605941250743	0.006348489938718507
KEGG_PATHWAY	rno04142	Lysosome	34	0.9294696555494806	0.017787724348415655	CD63, ASAH1, IDUA, AP4E1, ABCB9, TCIRG1, LITAF, CTSS, GGA1, GM2A, CTSL, CTSK, NEU1, AP1S2, ATP6V1H, CTSH, AP3S1, ARSB, CTSB, ATP6V0A1, CTSA, DNASE2B, GAA, FUCA1, LAPTM5, AP3B1, IGF2R, GLB1, DMXL2, PPT1, MAN2B1, NCOA7, ATP6V0D2, LGMN	1.4745829799264913	0.9981631210957153	0.07428869069003637	0.05587525453609573
KEGG_PATHWAY	rno04270	Vascular smooth muscle contraction	34	0.9294696555494806	0.026704603123983865	MYLK2, CALCRL, ROCK1, NPR1, PLA2G3, ITPR2, ADCY2, ADCY1, CYP4A3, ADCY7, MYLK3, MYLK, MYLK4, NPPC, CALD1, MYH14, PLA2G2F, GUCY1A1, PLA2G12A, PRKCH, PPP1R12A, PRKCE, PLA2G4A, ACTA2, MYL6, PLCB4, ADCY9, GNAQ, ADM2, MYH9, CALM3, PLCB1, PPP1R12C, MYL9	1.4321489373386787	0.9999252038978692	0.09971612443104613	0.07500016196523128
KEGG_PATHWAY	rno04146	Peroxisome	33	0.9021323127392018	1.3481709972258176E-5	PECR, ABCD2, MVK, MPV17L, ECI3, ACAA1A, ACNAT1, DDO, HMGCL, PRDX5, LOC102548286, MLYCD, XDH, GSTK1, ACOT8, PHYH, NOS2, ACSL1, EPHX2, ECH1, ACSL6, ACSL5, PEX10, PEX14, SOD1, DHRS4, GNPAT, PEX5L, AMACR, ACOX2, EHHADH, FAR1, CRAT	2.1709409040226437	0.00472093329643386	4.73208020026262E-4	3.5591714326761584E-4
KEGG_PATHWAY	rno05146	Amoebiasis	33	0.9021323127392018	9.451229221883239E-5	LAMA5, ITGAM, LAMA2, LAMA4, ADCY1, PIK3R1, LAMC1, C8B, CD1D1, CASP3, CD14, TGFB1, NOS2, LAMB2, IL1R1, ACTN1, FN1, SERPINB9, LAMB1, ACTN4, PTK2, COL1A1, COL3A1, COL1A2, PLCB4, COL4A2, SERPINB6A, COL4A1, GNAQ, COL4A5, PLCB1, TLR4, VCL	1.9918942315259307	0.03263111470261382	0.0016586907284405084	0.0012475622572885874
KEGG_PATHWAY	rno04670	Leukocyte transendothelial migration	33	0.9021323127392018	0.005237019663283805	ITGB1, ITGAM, ROCK1, CTNND1, GNAI3, PIK3R1, ACTB, ARHGAP35, ACTG1, GNAI2, ICAM1, CLDN24, CTNNA1, PTK2B, PLCG1, JAM2, VAV3, VCAM1, MMP2, ACTN1, CYBB, MSN, PTPN11, ACTN4, PTK2, MAPK11, MYL7, CLDN18, ESAM, CLDN17, MYL9, VCL, SIPA1	1.6101145038167939	0.8416621284965355	0.02827990618173255	0.021270356786260377
KEGG_PATHWAY	rno04512	ECM-receptor interaction	32	0.8747949699289228	3.749537576263129E-5	ITGB1, LAMA5, ITGB5, LAMA2, LAMA4, LAMC1, THBS2, THBS1, THBS4, SV2B, SPP1, ITGAV, ITGB6, LAMB2, FN1, LAMB1, NPNT, HSPG2, COL1A1, COL1A2, FRAS1, COL4A2, COL4A1, COL6A2, COL6A1, COL4A5, COL6A3, ITGA7, COL6A6, CD47, AGRN, CD44	2.1051548160219573	0.01307489475137602	8.773917928455721E-4	6.599186134223108E-4
KEGG_PATHWAY	rno04064	NF-kappa B signaling pathway	32	0.8747949699289228	2.3171542239542667E-4	BCL2A1, LY96, EDA2R, ICAM1, PLAU, BLNK, TRIM25, RIPK1, PLCG1, CD14, MAP3K7, PIAS4, LYN, VCAM1, SYK, TNFSF14, CCL21, GADD45A, IL1R1, CFLAR, NFKB2, TNFRSF1A, NFKBIA, CSNK2B, BTK, LTA, ATM, TAB2, LTB, TLR4, MYD88, BCL2L1	1.9315338002675688	0.07812121865939203	0.002948176887441708	0.002217432188845045
KEGG_PATHWAY	rno04916	Melanogenesis	32	0.8747949699289228	2.844542534300891E-4	CAMK2D, WNT2B, TYRP1, LEF1, GNAI3, WNT8B, ADCY2, FZD10, ADCY1, ADCY7, GNAI2, NRAS, WNT11, EDNRB, CREB3L3, CAMK2G, TCF7L2, WNT5B, WNT3A, FZD7, FZD6, FZD9, WNT9A, WNT16, POMC, GNAO1, KITLG, PLCB4, ADCY9, GNAQ, CALM3, PLCB1	1.9118242716934102	0.09503376565425636	0.0033281147651320424	0.0025031974301847845
KEGG_PATHWAY	rno04933	AGE-RAGE signaling pathway in diabetic complications	32	0.8747949699289228	8.874851096908051E-4	CDKN1B, PIK3R1, ICAM1, THBD, NRAS, CASP3, AKT3, CCL2, PLCE1, PLCG1, JAK2, EGR1, TGFB1, VCAM1, MMP2, PRKCE, STAT3, FN1, CYBB, F3, TGFBR1, TGFBR2, COL1A1, MAPK11, COL3A1, COL1A2, PLCB4, COL4A2, COL4A1, COL4A5, NOX4, PLCB1	1.801526717557252	0.267759000102078	0.008419115500039799	0.0063323261880641225
KEGG_PATHWAY	rno05222	Small cell lung cancer	31	0.847457627118644	9.50141787534674E-4	ITGB1, LAMA5, CDKN1A, CDKN1B, LAMA2, LAMA4, PIK3R1, LAMC1, RXRA, MYC, CASP3, AKT3, ITGAV, E2F3, RXRG, CDKN2B, NOS2, APAF1, LAMB2, GADD45A, FN1, LAMB1, PTK2, NFKBIA, CDK6, COL4A2, TRAF4, COL4A1, CYCT, COL4A5, BCL2L1	1.8150381679389316	0.2837015031718112	0.008551276087812067	0.00643172902331164
KEGG_PATHWAY	rno03320	PPAR signaling pathway	30	0.8201202843083653	3.839370085124225E-4	AQP7, ACAA1A, CYP4A3, GK2, RXRA, SCD2, ME3, ACADM, PCK1, PLTP, RXRG, PCK2, CPT1A, GK, ACSL1, ADIPOQ, ACSL6, ACSL5, SORBS1, CYP27A1, FABP3, FABP4, FABP5, ACOX2, EHHADH, PLIN2, PLIN1, ANGPTL4, PPARA, ACSBG3	1.93020719738277	0.12609863697819135	0.0038809163666897613	0.0029189798313564016
KEGG_PATHWAY	rno04972	Pancreatic secretion	30	0.8201202843083653	0.006873662822535594	ATP1A4, PLA2G3, ITPR2, ATP1A2, ADCY2, ATP2A1, SLC4A2, ADCY1, ADCY7, CLCA2, CD38, PRSS3, CLCA5, CLCA4, PLA2G2F, CPA1, PLA2G12A, ATP2B4, SCTR, ATP1B4, ATP2B2, RAB27B, ATP1B2, ATP2B1, CEL, PLCB4, ADCY9, GNAQ, CLCA4L, PLCB1	1.62637828668363	0.9111659925493152	0.036555388647121115	0.027494651290142377
KEGG_PATHWAY	rno04668	TNF signaling pathway	30	0.8201202843083653	0.023458013483929858	CSF1, PIK3R1, ICAM1, CASP7, CASP8, CREB3L3, CASP3, AKT3, CCL2, RIPK1, MAP3K8, MAP2K7, MAP3K7, MAP2K6, VCAM1, JAG1, RIPK3, MLKL, IFI47, FOS, CFLAR, TNFRSF1B, TNFRSF1A, NFKBIA, MAPK11, ADAM17, MMP14, FRMD8, LTA, TAB2	1.4885496183206106	0.9997592794783406	0.09110032300726253	0.06851990106529147
KEGG_PATHWAY	rno04666	Fc gamma R-mediated phagocytosis	29	0.7927829414980863	0.003064570447205493	ARPC1B, ASAP1, ASAP2, PIK3R1, PLD1, ACTR3B, PLD2, PAK1, INPP5D, CFL1, AKT3, PLCG1, FCGR1A, WASF2, WASF3, ACTR3, VAV3, LYN, SYK, SPHK2, PRKCE, PLA2G4A, ARPC5, GAB2, DNM2, MARCKS, PTPRC, FCGR2B, PLPP1	1.732590746222153	0.6594917166019603	0.01920828976730586	0.014447260679683039
KEGG_PATHWAY	rno04350	TGF-beta signaling pathway	29	0.7927829414980863	0.01841343615394064	NRROS, ROCK1, HFE, IGSF1, CHRD, THBS1, LTBP1, ACVR1C, HJV, MYC, PITX2, TGIF1, SMAD1, CDKN2B, TGFB1, SMURF2, FST, BMP8B, SMAD9, EMP3, ACVR2B, INHBC, DCN, TGFBR1, BMP6, TGFBR2, BAMBI, ID1, FBN1	1.5296747128808197	0.9985312753885889	0.07428869069003637	0.05587525453609573
KEGG_PATHWAY	rno00280	Valine, leucine and isoleucine degradation	28	0.7654455986878075	6.87874256720407E-8	ECHS1, ACAA2, ACAA1A, HSD17B10, ACAT1, HMGCL, MCEE, ALDH2, DBT, AOX1, MMUT, ACADM, HADH, ACADS, ACAD8, BCKDHA, ACAT2L1, BCKDHB, MCCC1, ACSF3, HADHA, ALDH6A1, PCCA, IVD, EHHADH, PCCB, BCAT2, ALDH9A1	2.927480916030534	2.4144095758238393E-5	1.2072193205443144E-5	9.079940188709373E-6
KEGG_PATHWAY	rno05133	Pertussis	28	0.7654455986878075	4.638038022987117E-5	C1QB, ITGB1, C1QA, ITGAM, C1S, C1R, GNAI3, LY96, NOD1, GNAI2, C4B, C4A, CASP7, CASP3, CFL1, CASP1, NLRP3, CD14, NOS2, FOS, MAPK11, IRF3, SERPING1, IRF8, CALM3, TLR4, MYD88, C1QC	2.2153909634825664	0.01614808977769655	0.0010174695912927988	7.652762737928743E-4
KEGG_PATHWAY	rno04971	Gastric acid secretion	28	0.7654455986878075	7.921795017317256E-5	MYLK2, CAMK2D, KCNE2, ATP1A4, GNAI3, ITPR2, ATP1A2, ADCY2, SLC4A2, ADCY1, ADCY7, MYLK3, ACTB, ACTG1, GNAI2, MYLK, MYLK4, CAMK2G, KCNJ16, ATP1B4, ATP1B2, ATP4A, SLC9A4, PLCB4, ADCY9, GNAQ, CALM3, PLCB1	2.157091201285657	0.027423556965827323	0.001579366106741829	0.0011878992939596661
KEGG_PATHWAY	rno05100	Bacterial invasion of epithelial cells	28	0.7654455986878075	1.6781109582228692E-4	ITGB1, SHC2, SHC1, ARPC1B, PIK3R1, CBL, ACTR3B, SEPTIN11, ACTB, ACTG1, CTNNA1, WASF2, ACTR3, SEPTIN2, FN1, ARPC5, SEPTIN9, PTK2, DNM1, DNM2, SEPTIN8, CD2AP, DNM3, ARHGAP10, CTTN, ELMO1, ELMO2, VCL	2.0751763455406316	0.05720521314671301	0.002415067285120315	0.0018164608640221175
KEGG_PATHWAY	rno04912	GnRH signaling pathway	28	0.7654455986878075	0.001669526543930282	CAMK2D, LHB, ITPR2, ADCY2, ADCY1, PLD1, ADCY7, EGFR, PLD2, NRAS, PTK2B, MAP2K7, CAMK2G, MAP3K4, MAP2K6, MAP3K2, EGR1, MMP2, PLA2G4A, MAPK11, MMP14, PLCB4, ADCY9, GNAQ, GNRH1, CALM3, PLCB1, HBEGF	1.8215436810856658	0.4437255750958238	0.012468166317436786	0.009377766119097755
KEGG_PATHWAY	rno05414	Dilated cardiomyopathy	28	0.7654455986878075	0.014053219926326348	ITGB1, ITGB5, LAMA2, ADCY2, ATP2A1, ADCY1, ADCY7, SLC8A1, ACTB, ACTG1, CACNG7, CACNG8, LMNA, ITGAV, ITGB6, MYBPC3, TGFB1, DTNA, TPM4, CACNA2D4, IGF1, ACTC1, ADCY9, TNNT2, MYL3, ITGA7, MYH6, SNTB2	1.5763358778625953	0.9930406444247235	0.06323948966846857	0.04756474436602764
KEGG_PATHWAY	rno04922	Glucagon signaling pathway	28	0.7654455986878075	0.017999425695695924	PYGB, PFKFB1, CAMK2D, PRKAA2, PDE3B, ITPR2, ADCY2, PYGM, GYS2, LDHB, GYS1, CREB3L3, PHKG1, AKT3, PCK1, CAMK2G, PCK2, CPT1A, PGAM1, PHKB, PLCB4, GNAQ, SIK1, CALM3, PLCB1, PPARA, PFKM, PFKP	1.546593691487829	0.998296973666812	0.07428869069003637	0.05587525453609573
KEGG_PATHWAY	rno05142	Chagas disease	28	0.7654455986878075	0.017999425695695924	C1QB, C1QA, GNAI3, ADCY1, PIK3R1, KNG1, GNAI2, CASP8, AKT3, CCL2, TGFB1, ACE, NOS2, IFNGR1, FOS, CFLAR, TGFBR1, TGFBR2, TNFRSF1A, NFKBIA, GNAO1, MAPK11, PLCB4, GNAQ, PLCB1, TLR4, MYD88, C1QC	1.546593691487829	0.998296973666812	0.07428869069003637	0.05587525453609573
KEGG_PATHWAY	rno04925	Aldosterone synthesis and secretion	27	0.7381082558775287	0.00901836965546556	SCARB1, CAMK2D, DAGLA, NPR1, ATP1A4, ITPR2, ATP1A2, ADCY2, ADCY1, ADCY7, CREB3L3, CAMK2G, LDLR, PRKCE, ATP2B4, ATP1B4, ATP2B2, ATP1B2, ATP2B1, NR4A2, POMC, PLCB4, ADCY9, PRKD3, GNAQ, CALM3, PLCB1	1.6467080152671756	0.9584063488117056	0.04587605433432481	0.034505066507868234
KEGG_PATHWAY	rno04610	Complement and coagulation cascades	26	0.7107709130672498	0.003272729566922216	C1QB, C1QA, ITGAM, C1S, CFH, C1R, PROS1, F13A1, PLAT, C8B, TFPI, CLU, KNG1, C4B, C4A, THBD, C7, PLAU, F3, F7, F8, SERPING1, MASP2, CD46, CFB, C1QC	1.790929501571621	0.6835569300982387	0.019805656517063758	0.014896562166680432
KEGG_PATHWAY	rno04540	Gap junction	26	0.7107709130672498	0.004584524471739351	LPAR1, GNAI3, ITPR2, ADCY2, ADCY1, ADCY7, EGFR, GNAI2, TUBA1C, GJA1, TUBB6, NRAS, TUBB5, TUBA1A, PDGFD, MAP3K2, PDGFRB, PDGFRA, GUCY1A1, EGF, TUBA4A, PLCB4, ADCY9, GNAQ, PLCB1, TUBA8	1.7497587084320434	0.8006848497792658	0.025954324025492134	0.019521200976438526
KEGG_PATHWAY	rno05410	Hypertrophic cardiomyopathy	26	0.7107709130672498	0.031007807612897845	ITGB1, PRKAA2, ITGB5, LAMA2, ATP2A1, SLC8A1, ACTB, ACTG1, CACNG7, CACNG8, LMNA, ITGAV, ITGB6, MYBPC3, TGFB1, DTNA, ACE, TPM4, CACNA2D4, IGF1, ACTC1, TNNT2, MYL3, ITGA7, MYH6, SNTB2	1.5072178973622552	0.9999842087142529	0.11220351002192931	0.08439238360623744
KEGG_PATHWAY	rno04970	Salivary secretion	25	0.683433570256971	0.004963307023097868	LYZ2, ATP1A4, PRPMP5, ITPR2, ATP1A2, ADCY2, LPO, SLC4A2, ADCY1, ADRB2, ADCY7, RYR3, CST3, CD38, GUCY1A1, ATP2B4, ATP1B4, ATP2B2, ATP1B2, ATP2B1, PLCB4, ADCY9, GNAQ, CALM3, PLCB1	1.7635427205003218	0.8256095388182161	0.027220636954802372	0.020473641470278706
KEGG_PATHWAY	rno05032	Morphine addiction	25	0.683433570256971	0.016392900365577452	GABRB3, PDE1A, PDE3B, GNAI3, CACNA1B, ADCY2, ARRB1, ADCY1, ADCY7, GNAI2, GABRR3, GABRR2, GRK5, GRK6, PDE4B, PDE4A, GABRE, PDE8A, GABBR1, GNG11, GNAO1, ADCY9, GNB1, PDE3A, PDE7A	1.608505997818975	0.9969772597165376	0.07256368788058946	0.05457781652557156
KEGG_PATHWAY	rno05215	Prostate cancer	25	0.683433570256971	0.047299525796538885	CDKN1A, HSP90AB1, CDKN1B, GSTP1, LEF1, PLAT, PIK3R1, EGFR, NRAS, CREB3L3, PLAU, PDGFD, ERBB2, AKT3, E2F3, PDGFRB, PDGFRA, TCF7L2, EGF, IGF1, NFKBIA, ZEB1, SPINT1, FGFR2, FGFR1	1.4637404580152673	0.999999958914378	0.15963589956331875	0.12006802702198331
KEGG_PATHWAY	rno05231	Choline metabolism in cancer	25	0.683433570256971	0.047299525796538885	SLC44A5, SLC22A5, SLC44A1, SLC44A2, SLC22A2, PIK3R1, PLD1, EGFR, PLD2, NRAS, PDGFD, AKT3, PLCG1, WASF2, RALGDS, WASF3, PDGFRB, PDGFRA, EGF, PLA2G4A, FOS, SLC5A7, DGKQ, PLPP1, DGKH	1.4637404580152673	0.999999958914378	0.15963589956331875	0.12006802702198331
KEGG_PATHWAY	rno00071	Fatty acid degradation	24	0.6560962274466922	1.8214898491155588E-6	GCDH, ACADVL, CPT1A, ECHS1, ACAA2, ACSL1, ECI1, ACAT2L1, ECI3, ACSL6, ACSL5, ACAA1A, CYP4A3, ADH6, ACAT1, HADHA, ALDH2, CYP2U1, EHHADH, ACADM, HADH, ACSBG3, ACADS, ALDH9A1	2.8103816793893133	6.391391827818005E-4	9.133470529136588E-5	6.869618859521537E-5
KEGG_PATHWAY	rno01212	Fatty acid metabolism	23	0.6287588846364134	3.6147334682725774E-4	ELOVL1, ACADVL, CPT1A, ECHS1, ACAA2, MECR, ACSL1, ELOVL5, ACAT2L1, ACSL6, ACSL5, ACAA1A, ACSF3, HACD4, ACAT1, HADHA, EHHADH, PPT1, SCD2, ACADM, HADH, ACSBG3, ACADS	2.1720019699581385	0.1191783215217751	0.003844761961708105	0.002891786774618062
KEGG_PATHWAY	rno04920	Adipocytokine signaling pathway	23	0.6287588846364134	0.004861295821157	CPT1A, PRKAA2, ACSL1, STAT3, ADIPOQ, ACSL6, ACSL5, PTPN11, TNFRSF1B, TNFRSF1A, NFKBIA, POMC, STK11, RXRA, LEP, AKT3, JAK2, PCK1, PPARA, ACSBG3, RXRG, NFKBIB, PCK2	1.819785434289251	0.8192202382171302	0.027084362432160426	0.02037114439341981
KEGG_PATHWAY	rno01521	EGFR tyrosine kinase inhibitor resistance	23	0.6287588846364134	0.01981085496517758	PDGFRB, PDGFRA, SHC2, EGF, SHC1, HGF, STAT3, IGF1, PIK3R1, EGFR, NRAS, BCL2L11, ERBB3, AXL, PDGFD, AKT3, ERBB2, NF1, PLCG1, JAK2, IL6R, FGFR2, BCL2L1	1.622459302860296	0.9991092190444646	0.0790182965088333	0.05943256489553274
KEGG_PATHWAY	rno04623	Cytosolic DNA-sensing pathway	22	0.6014215418261345	0.024936468049272065	IL33, RIPK3, MLKL, DNASE2B, IL18, ADAR, ZDHHC1, NFKBIA, MAVS, CASP7, CASP8, IRF3, PCBP1, POLR3D, CASP3, CASP1, POLR2E, NLRP3, POLR2F, RIPK1, IKBKE, NFKBIB	1.6101145038167939	0.9998585663485731	0.09513804657928798	0.0715568213587807
KEGG_PATHWAY	rno05134	Legionellosis	20	0.5467468562055768	0.007217174931009538	ITGAM, HSPA1L, APAF1, SAR1B, RAB1B, IL18, CLK4, NFKB2, NFKBIA, CLK1, CASP7, CASP8, CASP3, HSF1, EEF1A2, CASP1, CYCT, CD14, TLR4, MYD88	1.8587180419241487	0.9213237540724184	0.03725335883506394	0.028019620320389974
KEGG_PATHWAY	rno05230	Central carbon metabolism in cancer	20	0.5467468562055768	0.026364939569441907	RET, PDGFRB, PDGFRA, G6PD, GLS2, PGAM1, PIK3R1, EGFR, SIRT3, LDHB, NRAS, MYC, AKT3, ERBB2, PFKM, SLC16A3, PFKP, FGFR2, PDK1, FGFR1	1.649285023115794	0.9999154589310311	0.09950638482660333	0.07484240910035123
KEGG_PATHWAY	rno00640	Propanoate metabolism	19	0.519409513395298	5.784752704513708E-7	BCKDHA, ECHS1, BCKDHB, HADHA, LDHB, MCEE, ALDH6A1, SUCLA2, PCCA, EHHADH, DBT, PCCB, ECHDC1, SUCLG2, SUCLG1, MMUT, MLYCD, ACSS1, ACADS	3.47638358778626	2.030242664444737E-4	5.783287276332752E-5	4.349822908694719E-5
KEGG_PATHWAY	rno04978	Mineral absorption	19	0.519409513395298	0.013285265147761943	SLC34A2, ATP2B4, ATP1A4, SLC40A1, ATP1B4, ATP1A2, ATP2B2, SLC5A1, ATP1B2, MT1, ATP2B1, SLC8A1, SLC9A3, FTL1, MT2A, HEPH, HMOX1, TRPM7, SLC26A9	1.7942624969219407	0.9908534692159218	0.06217504089152589	0.04676413332012204
KEGG_PATHWAY	rno00620	Pyruvate metabolism	18	0.4920721705850191	0.0012857953056224516	MDH1, MDH2, ACAT2L1, ACYP2, ACYP1, ADH6, ACAT1, LDHB, GRHPR, PC, ALDH2, LDHD, ME3, ME2, ACSS1, PCK1, ALDH9A1, PCK2	2.2423258080233883	0.36339413427899026	0.010257139824397285	0.007714771833734709
KEGG_PATHWAY	rno04961	Endocrine and other factor-regulated calcium reabsorption	18	0.4920721705850191	0.01709299863260295	KLK1, ATP2B4, ATP1A4, ATP1B4, AP2A1, ATP1A2, ATP2B2, ATP1B2, ATP2B1, SLC8A1, DNM1, DNM2, DNM3, ADCY9, PLCB4, GNAQ, TRPV5, PLCB1	1.786259541984733	0.9976456965299655	0.0731663721956541	0.05503111754886804
KEGG_PATHWAY	rno04979	Cholesterol metabolism	17	0.4647348277747403	0.010693615022847016	ABCA1, SCARB1, STARD3, OSBPL5, LRP1, PCSK9, APOA4, CYP27A1, LIPC, SOAT1, TSPO, VDAC1, APOE, ANGPTL4, APOB, LDLR, PLTP	1.9141221374045803	0.9770324315631682	0.0521313732363792	0.03920992175043906
KEGG_PATHWAY	rno04913	Ovarian steroidogenesis	17	0.4647348277747403	0.030262519237368807	SCARB1, LHB, PLA2G4A, ADCY2, ADCY1, IGF1, ADCY7, BMP6, CYP2J10, ADCY9, FSHR, CYP1A1, ACOT2, CYP1B1, ACOT1, LDLR, ACOT3	1.716109502500658	0.9999793167995266	0.1106473359616297	0.08322192790276423
KEGG_PATHWAY	rno00020	Citrate cycle (TCA cycle)	16	0.4373974849644614	8.801116359064409E-5	MDH1, MDH2, IDH3G, SDHD, SDHA, SDHB, SUCLA2, PC, OGDH, IDH3B, SUCLG2, SUCLG1, ACO2, PCK1, IDH3A, PCK2	2.927480916030534	0.03042095695017688	0.0016258904431745303	0.001222891957259476
KEGG_PATHWAY	rno00630	Glyoxylate and dicarboxylate metabolism	16	0.4373974849644614	1.360623460810126E-4	MDH1, MDH2, SHMT2, ACAT2L1, GLYCTK, AMT, HOGA1, ACAT1, GRHPR, MCEE, PCCA, PCCB, HYI, MMUT, ACO2, ACSS1	2.838769373120518	0.046638513323936204	0.0020764297162798005	0.0015617591028429271
KEGG_PATHWAY	rno00062	Fatty acid elongation	13	0.3553854565336249	0.002467080037846004	ELOVL1, ECHS1, ACAA2, ACOT7, MECR, ELOVL5, HACD4, HADHA, PPT1, ACOT2, ACOT1, HADH, ACOT3	2.5371501272264627	0.5797960252044556	0.01633858666573486	0.012288851509270662
KEGG_PATHWAY	rno04710	Circadian rhythm	12	0.3280481137233461	0.021816755322142715	PER1, PER3, DBP, PRKAA2, NFIL3, BHLHE41, RORC, NR1D2, CSNK1E, NR1D1, BMAL1, NPAS2	2.0664571171980244	0.9995659926866428	0.08604136087721453	0.06471486971961435
KEGG_PATHWAY	rno00650	Butanoate metabolism	11	0.30071077091306725	0.010426813455059535	HMGCL, HADHA, ECHS1, ALDH5A1, BDH1, EHHADH, ACAT2L1, ACSM5, HADH, ACADS, ACAT1	2.3853548204693245	0.9747524279497805	0.05154664116515348	0.03877012326951714
KEGG_PATHWAY	rno04964	Proximal tubule bicarbonate reclamation	10	0.2733734281027884	0.007139245612266514	SLC9A3, GLUD1, MDH1, GLS2, ATP1A4, ATP1B4, ATP1A2, ATP1B2, PCK1, PCK2	2.6613462873004856	0.9191260122374948	0.03725335883506394	0.028019620320389974
