# Supplementary material for: Transcriptomic profiling of skeletal muscle in the DMDmdx rat model of Duchenne muscular dystrophy
Source: Sci Rep. 2025 Aug 11;15:29312. doi: 10.1038/s41598-025-14756-9 (PMC12340039; doi:10.1038/s41598-025-14756-9)
Supplement: Supplementary file 1 — Supplementary Material 1 [file 41598_2025_14756_MOESM1_ESM.zip › Table S6. REACTOME.xlsx]

## Sheet: REACTOME
Table S6. REACTOME signaling pathways
Category	Term			%	PValue	Genes	Fold Enrichment	Bonferroni	Benjamini	FDR
REACTOME_PATHWAY	R-RNO-1430728	Metabolism	330	9.021323127392018	0.01817262731468055	PI4K2B, CERK, GDE1, ACSM5, ENO3, HS6ST2, NUDT4, HS6ST3, NDST1, AS3MT, NAMPT, PSMD3, FDXR, CYP1B1, PDK3, PLCE1, PIP4K2A, CHAC1, MLYCD, PIP4K2C, PDK2, GSTK1, STARD3, CPT1A, ACOT7, MECR, NUP210, ACSL1, SACM1L, MCCC1, ENTPD6, ACSL6, ACSL5, SLC51A, CMBL, CYP27A1, GNPAT, RBP4, MTHFD1, ETHE1, CSNK2B, UQCRC1, ACOT1, VDAC1, FAR1, SUCLG1, UQCRC2, HPD, PLA1A, ACOT3, IDO1, SLC22A5, SHMT2, FUT10, SLC35D2, LHB…	1.0991050864548362	0.999999999998593	0.6595334010791379	0.6528848788908402
REACTOME_PATHWAY	R-RNO-168256	Immune System	288	7.873154729360306	0.0025543676850991377	IFITM3, EIF4A1, CNTFR, APP, IFITM2, WIPF1, WIPF3, CBLB, IFI30, ACTB, ICAM1, C4B, C4A, LGALS3, HERC4, BPIFA1, BPIFA2, ANPEP, AKT3, PSMD3, AP1S2, TBC1D10C, FBXO6, PRSS3, B2M, IL15RA, WSB1, ATP6V1G2, NHLRC3, PRKCE, KRT1, MIF, RNF126, CSNK2B, SERPING1, ATP6V0D2, ANAPC13, CFH, SAR1B, IQGAP1, PIK3R1, ART1, SYNGR1, CYB5R3, INPP5D, PLCG1, PSMF1, CD14, APOB, ARSB, S100A11, ATP6V0A1, SEC31A, LYN, VAT1, FYB…	1.1474365710682743	0.9777577544323699	0.20004732186460614	0.19803071579742262
REACTOME_PATHWAY	R-RNO-168249	Innate Immune System	178	4.866047020229634	0.002846466731632053	APP, RAB3A, WIPF1, WIPF3, HP, CLU, ACTB, ACTG1, C4B, LGALS3, C4A, BPIFA1, TUBB5, BPIFA2, GRAP2, ANPEP, PSMD3, COTL1, TBC1D10C, SIRPA, PRSS3, MAP3K7, B2M, ATP6V1G2, NHLRC3, S100A1, PRKCE, KRT1, MIF, ATP11A, RAB31, TYROBP, CSNK2B, SERPING1, ELMO2, MASP2, ATP6V0D2, VCL, CFH, SHC1, LY96, IQGAP1, PIK3R1, PLD1, PLD2, ART1, SDCBP, SYNGR1, DPP7, CYB5R3, NLRP3, RIPK1, PLCG1, PSMF1, CD14, MAP2K7, APOB, ARS…	1.201064751764269	0.9856151847581025	0.21177712483342476	0.2096422747847007
REACTOME_PATHWAY	R-RNO-556833	Metabolism of lipids	126	3.444505194095134	0.010625337895508517	PI4K2B, PECR, ACAA2, CERK, GDE1, FABP12, CYP4A3, FDXR, CYP1B1, PIP4K2A, PIP4K2C, MLYCD, HADH, PIAS4, STARD3, PHYH, CPT1A, MECR, ACOT7, DGAT2, ACSL1, SACM1L, ACSL6, ACOT13, ACSL5, SLC51A, CYP27A1, GNPAT, CSNK2B, GPD1, ACOT1, FAR1, PLA2R1, PLA1A, ACOT3, SLC22A5, LHB, PIK3R1, PLD1, PLD2, HACD4, ACAT1, MTM1, HSD11B1, UGCG, NEU3, PTDSS2, SGPL1, INPP5D, INPP5J, ARSB, FDFT1, ST3GAL3, FDPS, OSBPL8, B3GAL…	1.20719889247808	0.9999998750183022	0.47910614510656585	0.47427644606315283
REACTOME_PATHWAY	R-RNO-194315	Signaling by Rho GTPases	117	3.198469108802624	0.007590382298024825	CPNE8, FAM13B, WIPF1, WIPF3, ACTB, ARHGAP35, MYLK, ACTG1, DOCK11, BAIAP2L2, GJA1, TUBB6, ARHGAP42, SLK, OPHN1, ARHGDIA, KIF5A, TPM4, FNBP1, ACTN1, FAM91A1, FRS3, TUBA4A, TIAM2, ZW10, CDC37, ELMO2, MYL9, SHMT2, ARHGAP18, TWF1, IQGAP1, PIK3R1, PLD1, KLC1, PLD2, ABR, KLC3, DDRGK1, MYO6, RHPN1, SRGAP2, CPSF7, STARD13, JAG1, HIST1H4M, ARHGAP29, ARPC5, ARHGAP26, PTK2, NET1, NOXA1, CALM3, FERMT2, TUBA8,…	1.2301385388909654	0.9999880833235021	0.38946513308485997	0.3855390732755368
REACTOME_PATHWAY	R-RNO-9716542	Signaling by Rho GTPases, Miro GTPases and RHOBTB3	117	3.198469108802624	0.01604064685105131	CPNE8, FAM13B, WIPF1, WIPF3, ACTB, ARHGAP35, MYLK, ACTG1, DOCK11, BAIAP2L2, GJA1, TUBB6, ARHGAP42, SLK, OPHN1, ARHGDIA, KIF5A, TPM4, FNBP1, ACTN1, FAM91A1, FRS3, TUBA4A, TIAM2, ZW10, CDC37, ELMO2, MYL9, SHMT2, ARHGAP18, TWF1, IQGAP1, PIK3R1, PLD1, KLC1, PLD2, ABR, KLC3, DDRGK1, MYO6, RHPN1, SRGAP2, CPSF7, STARD13, JAG1, HIST1H4M, ARHGAP29, ARPC5, ARHGAP26, PTK2, NET1, NOXA1, CALM3, FERMT2, TUBA8,…	1.2015970414689015	0.9999999999645177	0.6547352956642023	0.648135141474039
REACTOME_PATHWAY	R-RNO-109582	Hemostasis	114	3.116457080371788	0.0029900785159143245	APP, SPARC, F13A1, PLAT, CLU, SLC8A1, ACTG1, DOCK11, TUBB6, ISLR, KIF5A, HABP4, SIRPA, SLC16A3, PRKCH, HGF, PRKCE, ACTN1, MIF, ACTN4, SYTL4, TUBA4A, DGKQ, SELENOP, SERPING1, TAGLN2, SCG3, ZFPM2, VCL, SHC1, SDC3, ITPR2, PIK3R1, KLC1, RASGRP2, KLC3, PRKAR2A, INPP5D, KIF3C, PLCG1, APOB, S100A10, LYN, TGFB1, IGF2, RAB27B, IGF1, L1CAM, GNG11, PTK2, COL1A1, COL1A2, SERPINB6A, GNAQ, GNB1, MAGED2, CALM3,…	1.2678621534066272	0.9883901558227627	0.211868420556215	0.20973265018770473
REACTOME_PATHWAY	R-RNO-9006934	Signaling by Receptor Tyrosine Kinases	90	2.460360852925096	0.00635982856620246	ITGB1, NRP2, NAB2, PDE3B, CTNND1, PLAT, ACTB, ACTG1, PTBP1, FGF6, FGF7, GRAP2, AKT3, JAK2, PDGFRB, VAV3, PDGFRA, ATP6V1G2, PRKCE, HGF, PPP2R5D, GAB2, FRS3, EPN1, DUSP6, TGFBR3, SPINT1, COL4A1, CDC37, RASA1, ELMO2, COL4A5, ATP6V0D2, ATP6V1B1, HBEGF, SHC2, SHC1, COL11A1, LAMA4, HPN, FURIN, PIK3R1, PTN, THBS2, NTF4, NRAS, PAK1, ERBB3, FLRT2, POLR2C, PDGFD, SPP1, POLR2E, POLR2F, PTK2B, ALKAL2, FYN, P…	1.2809505933047154	0.9999246710465136	0.35034017325656136	0.34680851828421694
REACTOME_PATHWAY	R-RNO-9012999	RHO GTPase cycle	85	2.3236741388737014	0.0013700720721386108	ITGB1, CPNE8, HSP90AB1, FAM13B, RASGRF2, RND3, ACTB, ARHGAP35, ACTG1, ARHGAP4, AKAP12, DOCK11, BAIAP2L2, ARHGAP42, GJA1, SLK, OPHN1, ARHGDIA, C1QBP, DBT, EFHD2, SPTAN1, VAV3, NUDC, TPM4, FNBP1, PLEKHG5, ACTN1, ARAP1, FAM91A1, ARFGAP3, FRS3, CIT, RHOB, TIAM2, PEAK1, CDC37, RHOJ, ELMO2, PDE5A, ARHGEF2, BLTP3B, SHMT2, AMIGO2, TWF1, ARHGAP18, PIK3R1, IQGAP1, PLD1, ADD3, UACA, PLD2, ABR, PAK1, ARL13B,…	1.358280342318899	0.8699797512153578	0.1568205571801733	0.15523970478924412
REACTOME_PATHWAY	R-RNO-1474244	Extracellular matrix organization	65	1.7769272826681246	3.053979917981286E-6	ITGB1, APP, COL16A1, SPARC, ELN, LOXL1, CTSS, LOXL2, ICAM1, ADAMTS4, EFEMP2, CAPN6, CTSL, CTSK, CAPN2, TIMP2, MADCAM1, ITGB6, TIMP1, PRSS3, MMP2, BGN, PCOLCE, MMP10, DCN, MMP14, VCAN, ADAM15, ITGAD, COL4A1, MMP17, COL8A1, COL4A5, MMP19, ITGA7, CD47, CD44, DDR2, COL15A1, KLK1, TMPRSS6, COL11A1, LAMA4, SDC3, HTRA1, FURIN, NID2, LTBP1, SPP1, SERPINH1, JAM2, VCAM1, TGFB1, LUM, CAPN13, COL1A1, MFAP4, …	1.7125936669083874	0.004534019216790863	0.0045443221179561535	0.004498512419186434
REACTOME_PATHWAY	R-RNO-422475	Axon guidance	63	1.722252597047567	1.265185733355158E-4	RET, ITGB1, HSP90AB1, ARPC1B, ACTB, ARHGAP35, ACTG1, TUBA1C, TUBB6, TUBA1A, DPYSL5, DPYSL2, DPYSL3, NRTN, SPTAN1, EPHB4, ACTR3, VAV3, EPHA7, UNC5A, DSCAM, DCC, MMP2, GAB2, SPTB, DNM1, TUBA4A, DNM2, RHOB, DNM3, TYROBP, COL4A1, RASA1, CSNK2B, COL4A5, SHANK3, SEMA7A, SHC1, SEMA3A, NTN4, PIK3R1, SDCBP, NRAS, PAK1, PLXNA2, NCAM1, FYN, PLCG1, PLXNA3, LYN, MSN, PTPN11, ARPC5, L1CAM, PTK2, EFNA1, COL3A1,…	1.557893542806908	0.1716102703049609	0.05635604184678581	0.05578793658623354
REACTOME_PATHWAY	R-RNO-9675108	Nervous system development	63	1.722252597047567	1.5149473614727368E-4	RET, ITGB1, HSP90AB1, ARPC1B, ACTB, ARHGAP35, ACTG1, TUBA1C, TUBB6, TUBA1A, DPYSL5, DPYSL2, DPYSL3, NRTN, SPTAN1, EPHB4, ACTR3, VAV3, EPHA7, UNC5A, DSCAM, DCC, MMP2, GAB2, SPTB, DNM1, TUBA4A, DNM2, RHOB, DNM3, TYROBP, COL4A1, RASA1, CSNK2B, COL4A5, SHANK3, SEMA7A, SHC1, SEMA3A, NTN4, PIK3R1, SDCBP, NRAS, PAK1, PLXNA2, NCAM1, FYN, PLCG1, PLXNA3, LYN, MSN, PTPN11, ARPC5, L1CAM, PTK2, EFNA1, COL3A1,…	1.549238578680203	0.20183604432711122	0.05635604184678581	0.05578793658623354
REACTOME_PATHWAY	R-RNO-76002	Platelet activation, signaling and aggregation	62	1.694915254237288	0.004021632090513824	LGALS3BP, APP, DAGLA, SPARC, F13A1, ARRB1, CLU, PIK3CG, ACTG1, ISLR, HABP4, TIMP1, TRPC7, VAV3, PRKCH, FCER1G, SYK, PRKCE, ACTN1, HGF, ANXA5, ACTN4, SYTL4, YWHAZ, TUBA4A, RHOB, MMRN1, DGKQ, SELENOP, SERPING1, SCG3, TAGLN2, VCL, CD63, SHC1, GNAI3, ITPR2, PIK3R1, RASGRP2, GNAI2, PDPN, FLNA, FYN, LYN, PTPN1, TGFB1, EGF, IGF2, PTPN11, RAB27B, IGF1, GNG11, PTK2, SOD1, COL1A1, COL1A2, GNAQ, GNB1, MAGED…	1.3860431728452034	0.9975119450354051	0.26018211089932913	0.25755930736203747
REACTOME_PATHWAY	R-RNO-397014	Muscle contraction	46	1.2575177692728268	0.0021046521824870513	CAMK2D, KCNE2, NPR1, KCNE5, ATP1A4, ITPR2, ATP1A2, ATP2A1, SLC8A1, MYLK, NPPC, CACNG7, PAK1, CACNG8, ALDH2, CALD1, TNNI1, CLIC2, CAMK2G, CORIN, MYBPC3, ACTN3, KCNJ11, TPM4, KCND3, KCNIP2, KCNIP4, ATP2B4, KCNK15, ATP2B2, ATP2B1, ACTA2, MYH3, MYL7, ACTC1, TNNT2, MYL3, FXYD1, CASQ2, TCAP, PDE5A, CALM3, VIM, MYL9, VCL, KCNK4	1.5195090537161906	0.9565012323922762	0.17398458041892959	0.17223070360019035
REACTOME_PATHWAY	R-RNO-1428517	Aerobic respiration and respiratory electron transport	44	1.202843083652269	0.030616989850319038	NDUFA11, NDUFB11, COX18, NDUFA10, ETFA, UQCR10, ECSIT, COX5B, ACAT1, LDHB, ATP5F1B, UCP2, IDH3B, PDK3, D2HGDH, ME2, NDUFV3, NDUFV1, PDK2, ATP5ME, IDH3A, NDUFA9, TRAP1, MDH1, MDH2, ATP5PB, ADHFE1, NDUFA10L1, ACAD9, SDHD, SDHA, SDHB, COQ10B, ATP5F1E, COX6B1, PM20D1, PC, SUCLA2, OGDH, UQCRC1, VDAC1, SUCLG1, UQCRC2, ACO2	1.3339823378068285	1.0	0.7751622066260511	0.767348071478611
REACTOME_PATHWAY	R-RNO-1483257	Phospholipid metabolism	41	1.1208310552214324	0.02938237788628921	ARF3, PI4K2B, SLC44A1, MTMR12, SLC44A2, GDE1, PIK3R1, PLD1, PIK3C2A, PIK3CG, PLD2, MTM1, PTDSS2, INPP5D, INPP5J, PIP4K2A, TNFAIP8L2, GPAT2, PIP4K2C, PLA2G2F, OSBPL8, RAB4A, DGAT2, SACM1L, PLAAT1, PLEKHA5, PLAAT3, PLEKHA4, PLAAT5, DGAT2L6, HADHA, GNPAT, PIKFYVE, SYNJ1, CSNK2B, GPD1, PNPLA3, PLA2R1, LPIN2, CDS2, PLA1A	1.3543450261383438	1.0	0.7751622066260511	0.767348071478611
REACTOME_PATHWAY	R-RNO-8978868	Fatty acid metabolism	41	1.1208310552214324	0.02938237788628921	PECR, ACADVL, ECHS1, SLC22A5, ACAA2, PRKAA2, CYP4A3, HACD4, AWAT1, SCD2, CYP1B1, ACADM, MLYCD, HADH, ALOXE3, ACADS, CPT1A, PHYH, ACOT7, GPX1, MECR, GPX4, ACSL1, ELOVL5, PTGES2, EPHX2, AKR1C1, ACSL6, ACSL5, ACOT13, ACSF3, HADHA, CYP4F18, PCCA, EHHADH, TBXAS1, PPT1, CYP1A1, ACOT1, CRAT, ACOT3	1.3543450261383438	1.0	0.7751622066260511	0.767348071478611
REACTOME_PATHWAY	R-RNO-983712	Ion channel transport	37	1.0114816839803171	0.01600429607771602	CAMK2D, ATP1A4, ATP1A2, ATP10A, ATP2A1, ATP2C2, TRPM1, BEST4, ASIC4, ASIC5, CLCA2, RIPK1, CLIC2, CAMK2G, ASIC3, ATP9B, CLCA4, ATP6V0A1, TRPC7, ATP6V1G2, RIPK3, MLKL, ATP8B1, ATP2B4, ANO6, ATP2B2, ATP2B1, ATP11A, TRPC4AP, ANO2, CLCN5, FXYD1, TRPV5, CASQ2, CALM3, ATP6V0D2, ATP6V1B1	1.4366372784753763	0.9999999999625127	0.6547352956642023	0.648135141474039
REACTOME_PATHWAY	R-RNO-9013149	RAC1 GTPase cycle	35	0.9568069983597595	0.029530834273335138	ITGB1, FAM13B, RASGRF2, AMIGO2, PIK3R1, IQGAP1, PLD1, ARHGAP35, PLD2, ARHGAP4, DOCK11, ABR, ARHGAP42, PAK1, OPHN1, ARHGDIA, SRGAP2, WASF2, VAV3, RBM39, GIT2, JAG1, ARHGAP29, ARAP1, CDC42BPA, ARHGAP26, CIT, TIAM2, FMNL1, TAOK3, ABI1, NOXA1, LAMTOR1, ESYT1, FERMT2	1.395710431243426	1.0	0.7751622066260511	0.767348071478611
REACTOME_PATHWAY	R-RNO-1474228	Degradation of the extracellular matrix	34	0.9294696555494806	3.0177102883751196E-4	COL15A1, KLK1, TMPRSS6, ELN, COL11A1, HTRA1, FURIN, CTSS, ADAMTS4, CAPN6, CTSL, CTSK, SPP1, CAPN2, TIMP2, TIMP1, PRSS3, MMP2, MMP10, DCN, CAPN13, COL1A1, COL3A1, MMP14, COL1A2, ADAM15, COL5A1, COL4A1, MMP17, COL4A5, COL8A1, MMP19, CD44, FBN1	1.813222432878723	0.3617996760028853	0.08980705818204357	0.08890174509553103
REACTOME_PATHWAY	R-RNO-114608	Platelet degranulation	33	0.9021323127392018	0.01155794634433651	LGALS3BP, CD63, APP, SPARC, F13A1, CLU, ACTG1, ISLR, HABP4, FLNA, TIMP1, TGFB1, EGF, ACTN1, HGF, ANXA5, IGF2, RAB27B, ACTN4, IGF1, SYTL4, TUBA4A, SOD1, MMRN1, SELENOP, SERPING1, TAGLN2, SCG3, MAGED2, CALM3, VCL, FERMT3, PF4	1.5058872782458526	0.9999999692810083	0.5058301223639038	0.5007310283884612
REACTOME_PATHWAY	R-RNO-76005	Response to elevated platelet cytosolic Ca2+	33	0.9021323127392018	0.02122921401582188	LGALS3BP, CD63, APP, SPARC, F13A1, CLU, ACTG1, ISLR, HABP4, FLNA, TIMP1, TGFB1, EGF, ACTN1, HGF, ANXA5, IGF2, RAB27B, ACTN4, IGF1, SYTL4, TUBA4A, SOD1, MMRN1, SELENOP, SERPING1, TAGLN2, SCG3, MAGED2, CALM3, VCL, FERMT3, PF4	1.4462481781173042	0.9999999999999865	0.7179334194441582	0.7106961873933098
REACTOME_PATHWAY	R-RNO-168898	Toll-like Receptor Cascades	33	0.9021323127392018	0.03199222308050888	APP, PELI3, LY96, NOD1, ECSIT, CTSS, CASP8, CTSL, CTSK, RIPK1, CD14, MAP2K7, APOB, IKBKE, MAP3K7, MAP2K6, RIPK3, S100A1, PTPN11, PPP2R5D, FOS, DNM1, DUSP6, DNM2, NFKBIA, DNM3, MAPK11, IRF3, TLR8, BPI, TLR7, TLR4, LGMN	1.4045294806716127	1.0	0.7751622066260511	0.767348071478611
REACTOME_PATHWAY	R-RNO-5357801	Programmed Cell Death	32	0.8747949699289228	0.02362224181517132	AVEN, SATB1, LY96, OMA1, SDCBP, CASP7, BCL2L11, CASP8, YWHAQ, CASP3, RIPK1, BMF, CD14, BID, SPTAN1, RIPK3, APAF1, MLKL, DCC, IL18, SORBS2, CFLAR, DYNLL1, YWHAZ, DYNLL2, PTK2, CDC37, CHMP4C, H1F5, VIM, TLR4, BCL2L1	1.4453537760281778	0.9999999999999997	0.7614843863606737	0.7538081324659088
REACTOME_PATHWAY	R-RNO-2132295	MHC class II antigen presentation	27	0.7381082558775287	0.03508339200522526	SAR1B, IFI30, KLC1, CTSS, TUBA1C, TUBB6, KLC3, TUBA1A, CTSL, CTSK, KIF5A, AP1S2, CTSH, KIF3C, SEC31A, DYNLL1, DYNLL2, DNM1, TUBA4A, DNM2, DNM3, RT1-HA, CAPZA1, SEC24D, TUBA8, LGMN, RT1-DA	1.4574718336015846	1.0	0.8031398046734645	0.7950436372876433
REACTOME_PATHWAY	R-RNO-2029480	Fcgamma receptor (FCGR) dependent phagocytosis	26	0.7107709130672498	3.7962935051204266E-4	HSP90AB1, WIPF1, ARPC1B, WIPF3, PIK3R1, PLD1, ACTB, ACTG1, PLD2, PAK1, FYN, PLCG1, FCGR1A, WASF2, ACTR3, VAV3, LYN, SYK, PRKCE, MYO5A, ARPC5, PTK2, MYO1C, ABI1, ELMO2, FCGR2B	1.9842464554524768	0.4316374234003252	0.09226521167776287	0.09133511881810799
REACTOME_PATHWAY	R-RNO-109581	Apoptosis	26	0.7107709130672498	0.017600411173768878	AVEN, SATB1, LY96, OMA1, CASP7, BCL2L11, CASP8, YWHAQ, CASP3, RIPK1, BMF, CD14, BID, SPTAN1, APAF1, DCC, SORBS2, CFLAR, DYNLL1, YWHAZ, DYNLL2, PTK2, H1F5, VIM, TLR4, BCL2L1	1.5552201948141033	0.9999999999966519	0.6547352956642023	0.648135141474039
REACTOME_PATHWAY	R-RNO-9837999	Mitochondrial protein degradation	24	0.6560962274466922	0.0019014527748747784	APP, MDH2, SHMT2, ECH1, COX5B, HSD17B10, ACAT1, GLUD1, ATP5F1B, ALDH2, BDH1, DBT, LONP1, OGDH, ACOT1, ME2, UQCRC2, ACO2, NDUFV3, HADH, SLC25A5, NDUFV1, ACOT3, IDH3A	1.8637456585626502	0.9411082986779139	0.17245239278993807	0.17071396141100723
REACTOME_PATHWAY	R-RNO-373760	L1CAM interactions	22	0.6014215418261345	0.0038198187036094008	ITGB1, MSN, L1CAM, SPTB, DNM1, TUBA4A, ACTB, ACTG1, DNM2, DNM3, SDCBP, TUBA1C, NFASC, TUBB6, PAK1, TUBA1A, DPYSL2, CSNK2B, NCAM1, SPTAN1, FGFR1, TUBA8	1.8373718992433674	0.9966365016467537	0.2583586468623086	0.2557542250189385
REACTOME_PATHWAY	R-RNO-1500931	Cell-Cell communication	22	0.6014215418261345	0.038431631329629734	ITGB1, PRKCI, FYB1, CD151, ACTN1, CTNND1, PARVA, IQGAP1, PVR, ACTB, ACTG1, TYROBP, NPHS1, CDH10, FLNA, PTK2B, SIRPA, FYN, ANGPTL4, CD47, FERMT2, SKAP2	1.5215736040609138	1.0	0.8664585972498341	0.857724135584009
REACTOME_PATHWAY	R-RNO-216083	Integrin cell surface interactions	20	0.5467468562055768	0.0018204992795844341	ITGB1, COL16A1, VCAM1, LUM, ICAM1, COL1A1, COL3A1, COL1A2, COL5A1, ITGAD, COL4A1, SPP1, COL4A5, COL8A1, MADCAM1, ITGB6, CD47, JAM2, CD44, FBN1	2.0119981541301337	0.9335543994315397	0.17245239278993807	0.17071396141100723
REACTOME_PATHWAY	R-RNO-1474290	Collagen formation	19	0.519409513395298	9.356077162442558E-4	COL15A1, COL16A1, COL11A1, PCOLCE, LOXL1, CTSS, LOXL2, COL1A1, COL3A1, COL1A2, BMP1, COL5A1, CTSL, COL4A1, SERPINH1, COL4A5, COL8A1, TLL2, TLL1	2.1564493036574253	0.751630061668586	0.13921842817714528	0.1378150166027789
REACTOME_PATHWAY	R-RNO-2029482	Regulation of actin dynamics for phagocytic cup formation	19	0.519409513395298	0.0013471816032856387	ACTR3, VAV3, HSP90AB1, SYK, WIPF1, ARPC1B, WIPF3, MYO5A, ARPC5, PTK2, ACTB, ACTG1, PAK1, MYO1C, ABI1, ELMO2, FCGR1A, FCGR2B, WASF2	2.10253807106599	0.8654686099567888	0.1568205571801733	0.15523970478924412
REACTOME_PATHWAY	R-RNO-6806834	Signaling by MET	19	0.519409513395298	0.021201869364878938	ITGB1, PTPN1, RAB4A, RAB4B, SHC1, COL11A1, LAMA4, HGF, STAT3, HPN, PTPN11, PIK3R1, PTK2, COL1A1, COL3A1, NRAS, COL1A2, SPINT1, COL5A1	1.6820304568527917	0.9999999999999858	0.7179334194441582	0.7106961873933098
REACTOME_PATHWAY	R-RNO-186797	Signaling by PDGF	18	0.4920721705850191	0.0019702222294549375	PDGFRB, PDGFRA, STAT3, FURIN, PTPN11, PLAT, PTPN12, PIK3R1, THBS2, COL3A1, NRAS, COL5A1, COL4A1, PDGFD, RASA1, SPP1, COL4A5, PLCG1	2.0967138658829816	0.9468470949174721	0.17245239278993807	0.17071396141100723
REACTOME_PATHWAY	R-RNO-2022090	Assembly of collagen fibrils and other multimeric structures	17	0.4647348277747403	4.1676829620868726E-5	COL15A1, COL11A1, PCOLCE, LOXL1, CTSS, LOXL2, COL1A1, COL3A1, COL1A2, BMP1, COL5A1, CTSL, COL4A1, COL4A5, COL8A1, TLL2, TLL1	2.7869900357210002	0.06013254107997834	0.03100756123792633	0.030694985015769817
REACTOME_PATHWAY	R-RNO-1638091	Heparan sulfate/heparin (HS-GAG) metabolism	17	0.4647348277747403	0.016546380431666723	HS3ST3B1, IDUA, B3GAT2, SDC3, SLC35D2, B3GAT1, BGN, HS3ST5, DCN, HS6ST2, HS6ST3, NDST1, VCAN, GLB1L, GLB1, CSPG4, AGRN	1.7916364515349286	0.9999999999834889	0.6547352956642023	0.648135141474039
REACTOME_PATHWAY	R-RNO-1442490	Collagen degradation	16	0.4373974849644614	5.584461270399313E-4	COL15A1, TMPRSS6, COL11A1, MMP2, FURIN, MMP10, COL1A1, COL3A1, MMP14, COL1A2, COL5A1, COL4A1, CTSK, COL4A5, COL8A1, PRSS3	2.442149483633818	0.5644736367102317	0.10387097962942722	0.10282389314122735
REACTOME_PATHWAY	R-RNO-1650814	Collagen biosynthesis and modifying enzymes	15	0.4100601421541826	0.0013133585132449528	COL15A1, COL16A1, COL11A1, PCOLCE, COL1A1, COL3A1, COL1A2, BMP1, COL5A1, COL4A1, SERPINH1, COL4A5, COL8A1, TLL2, TLL1	2.371283538796229	0.858515049711796	0.1568205571801733	0.15523970478924412
REACTOME_PATHWAY	R-RNO-936837	Ion transport by P-type ATPases	15	0.4100601421541826	0.02571433552290802	CAMK2D, ATP8B1, ATP2B4, ATP1A4, ATP1A2, ATP10A, ATP2B2, ATP2A1, ATP2C2, ATP11A, ATP2B1, FXYD1, CALM3, CAMK2G, ATP9B	1.7944848401701194	1.0	0.7648645667986756	0.7571542385043342
REACTOME_PATHWAY	R-RNO-3000178	ECM proteoglycans	13	0.3553854565336249	0.006592422615042821	ITGB1, APP, SPARC, BGN, DCN, COL1A1, COL3A1, VCAN, COL1A2, COL5A1, ITGA7, ITGB6, AGRN	2.2131979695431467	0.9999468292397303	0.35034017325656136	0.34680851828421694
REACTOME_PATHWAY	R-RNO-77289	Mitochondrial Fatty Acid Beta-Oxidation	13	0.3553854565336249	0.006592422615042821	ACADVL, ECHS1, ACAA2, ACOT7, MECR, ACOT13, HADHA, PCCA, ACOT1, ACADM, HADH, ACADS, ACOT3	2.2131979695431467	0.9999468292397303	0.35034017325656136	0.34680851828421694
REACTOME_PATHWAY	R-RNO-109606	Intrinsic Pathway for Apoptosis	13	0.3553854565336249	0.024052262203596547	AVEN, APAF1, DYNLL1, YWHAZ, DYNLL2, CASP7, BCL2L11, CASP8, YWHAQ, CASP3, BMF, BID, BCL2L1	1.918104906937394	0.9999999999999998	0.7614843863606737	0.7538081324659088
REACTOME_PATHWAY	R-RNO-1433557	Signaling by SCF-KIT	13	0.3553854565336249	0.03140208560223808	LYN, STAT3, PTPN11, PIK3R1, GAB2, KITLG, FER, NRAS, FES, GRAP2, FYN, JAK2, SH2B2	1.8562305551007041	1.0	0.7751622066260511	0.767348071478611
REACTOME_PATHWAY	R-RNO-437239	Recycling pathway of L1	13	0.3553854565336249	0.04023185820996415	MSN, L1CAM, DNM1, TUBA4A, ACTB, ACTG1, DNM2, DNM3, TUBA1C, TUBB6, TUBA1A, DPYSL2, TUBA8	1.798223350253807	1.0	0.8935075375586069	0.8845004051235402
REACTOME_PATHWAY	R-RNO-71403	Citric acid cycle (TCA cycle)	12	0.3280481137233461	9.133163432081916E-4	TRAP1, SUCLA2, MDH2, OGDH, IDH3B, SUCLG1, SDHD, ACO2, SDHA, SDHB, IDH3A, ACAT1	2.7956184878439756	0.7432457050060702	0.13921842817714528	0.1378150166027789
REACTOME_PATHWAY	R-RNO-114604	GPVI-mediated activation cascade	12	0.3280481137233461	0.02621511620076106	COL1A1, VAV3, LYN, FCER1G, COL1A2, SYK, PDPN, PTPN11, FYN, PIK3R1, PIK3CG, RHOB	1.9672870840383532	1.0	0.7648645667986756	0.7571542385043342
REACTOME_PATHWAY	R-RNO-3000171	Non-integrin membrane-ECM interactions	11	0.30071077091306725	0.006481651791373817	COL1A1, ITGB1, COL3A1, COL1A2, TGFB1, COL5A1, COL4A1, COL11A1, SDC3, COL4A5, DDR2	2.434517766497462	0.9999372335821984	0.35034017325656136	0.34680851828421694
REACTOME_PATHWAY	R-RNO-1566948	Elastic fibre formation	11	0.30071077091306725	0.028417798715353538	ITGB1, MFAP4, EFEMP2, TGFB1, ELN, FURIN, ITGB6, LTBP1, LOXL1, LOXL2, FBN1	2.0287648054145517	1.0	0.7751622066260511	0.767348071478611
REACTOME_PATHWAY	R-RNO-2424491	DAP12 signaling	11	0.30071077091306725	0.028417798715353538	VAV3, NRAS, TYROBP, SYK, SHC1, GRAP2, KLRD1, FYN, PIK3R1, PLCG1, B2M	2.0287648054145517	1.0	0.7751622066260511	0.767348071478611
REACTOME_PATHWAY	R-RNO-445355	Smooth Muscle Contraction	11	0.30071077091306725	0.04970126906824415	ACTA2, PAK1, MYL7, ALDH2, TPM4, CALD1, CALM3, PDE5A, MYL9, VCL, MYLK	1.8727059742288168	1.0	1.0	0.9905850706119704
REACTOME_PATHWAY	R-RNO-2243919	Crosslinking of collagen fibrils	10	0.2733734281027884	4.3404333450560486E-4	COL1A1, COL1A2, BMP1, COL4A1, TLL2, COL4A5, PCOLCE, TLL1, LOXL1, LOXL2	3.4049199531433034	0.47586012180634374	0.09226521167776287	0.09133511881810799
REACTOME_PATHWAY	R-RNO-8948216	Collagen chain trimerization	10	0.2733734281027884	0.0019455160175950253	COL1A1, COL3A1, COL15A1, COL1A2, COL16A1, COL5A1, COL4A1, COL11A1, COL8A1, COL4A5	2.95093062605753	0.9448527035487387	0.17245239278993807	0.17071396141100723
REACTOME_PATHWAY	R-RNO-70895	Branched-chain amino acid catabolism	10	0.2733734281027884	0.009738486555548303	BCKDHA, ALDH6A1, ECHS1, IVD, MCCC1, DBT, BCKDHB, HSD17B10, ACAT1, BCAT2	2.4591088550479414	0.9999995259196544	0.46744735466631854	0.46273518375234357
REACTOME_PATHWAY	R-RNO-375165	NCAM signaling for neurite out-growth	10	0.2733734281027884	0.030563615913754442	COL3A1, NRAS, COL5A1, COL4A1, COL4A5, NCAM1, FYN, SPTB, SPTAN1, PTK2	2.1078075900410926	1.0	0.7751622066260511	0.767348071478611
REACTOME_PATHWAY	R-RNO-8874081	MET activates PTK2 signaling	9	0.24603608529250956	0.009131491547754032	COL1A1, ITGB1, COL3A1, COL1A2, COL5A1, COL11A1, LAMA4, HGF, PTK2	2.6558375634517764	0.9999988200960159	0.45292198076859996	0.448356234994723
REACTOME_PATHWAY	R-RNO-5173214	O-glycosylation of TSR domain-containing proteins	9	0.24603608529250956	0.04529823701597242	ADAMTS4, ADAMTS15, SPON1, ADAMTSL2, SSPO, THBS2, ADAMTS12, ADAMTS8, ADAMTS10	2.0967138658829816	1.0	0.991232009996573	0.9812397518312849
REACTOME_PATHWAY	R-RNO-399956	CRMPs in Sema3A signaling	8	0.2186987424822307	0.022323076678790577	FES, DPYSL5, SEMA3A, DPYSL2, DPYSL3, PLXNA2, FYN, PLXNA3	2.529369108049311	0.9999999999999974	0.7381497355120085	0.7307087099524116
REACTOME_PATHWAY	R-RNO-5357769	Caspase activation via extrinsic apoptotic signalling pathway	8	0.2186987424822307	0.03386571366819266	CASP8, DCC, CASP3, LY96, RIPK1, CFLAR, CD14, TLR4	2.3607445008460237	1.0	0.7941992147710882	0.7861931742996054
REACTOME_PATHWAY	R-RNO-77286	mitochondrial fatty acid beta-oxidation of saturated fatty acids	7	0.19136139967195187	0.005818499255700343	HADHA, ACADVL, ECHS1, MECR, ACADM, HADH, ACADS	3.442752397067118	0.9998305941251406	0.35034017325656136	0.34680851828421694
REACTOME_PATHWAY	R-RNO-190873	Gap junction degradation	7	0.19136139967195187	0.021027695441052582	GJA1, DAB2, MYO6, DNM1, ACTB, ACTG1, DNM2	2.816797415782187	0.9999999999999816	0.7179334194441582	0.7106961873933098
REACTOME_PATHWAY	R-RNO-399954	Sema3A PAK dependent Axon repulsion	7	0.19136139967195187	0.03415910601165971	PAK1, HSP90AB1, FES, SEMA3A, PLXNA2, FYN, PLXNA3	2.5820642978003385	1.0	0.7941992147710882	0.7861931742996054
REACTOME_PATHWAY	R-RNO-2562578	TRIF-mediated programmed cell death	6	0.16402405686167304	0.01758735526490081	CASP8, RIPK3, LY96, RIPK1, CD14, TLR4	3.3197969543147208	0.9999999999965851	0.6547352956642023	0.648135141474039
REACTOME_PATHWAY	R-RNO-1679131	Trafficking and processing of endosomal TLR	6	0.16402405686167304	0.01758735526490081	CTSL, CTSK, TLR8, TLR7, CTSS, LGMN	3.3197969543147208	0.9999999999965851	0.6547352956642023	0.648135141474039
REACTOME_PATHWAY	R-RNO-264870	Caspase-mediated cleavage of cytoskeletal proteins	6	0.16402405686167304	0.03229842527608546	CASP7, CASP8, CASP3, SORBS2, VIM, SPTAN1	2.9509306260575294	1.0	0.7751622066260511	0.767348071478611
REACTOME_PATHWAY	R-RNO-3000157	Laminin interactions	6	0.16402405686167304	0.03229842527608546	ITGB1, COL4A1, LAMA4, ITGA7, COL4A5, NID2	2.9509306260575294	1.0	0.7751622066260511	0.767348071478611
REACTOME_PATHWAY	R-RNO-75892	Platelet Adhesion to exposed collagen	5	0.1366867140513942	0.01061091466597926	COL1A1, LYN, FCER1G, COL1A2, FYN	4.426395939086295	0.9999998722775687	0.47910614510656585	0.47427644606315283
REACTOME_PATHWAY	R-RNO-445095	Interaction between L1 and Ankyrins	5	0.1366867140513942	0.02614838199547004	L1CAM, SPTB, SPTAN1, ACTB, ACTG1	3.6886632825719126	1.0	0.7648645667986756	0.7571542385043342
REACTOME_PATHWAY	R-RNO-77346	Beta oxidation of decanoyl-CoA to octanoyl-CoA-CoA	5	0.1366867140513942	0.02614838199547004	HADHA, ECHS1, MECR, ACADM, HADH	3.6886632825719126	1.0	0.7648645667986756	0.7571542385043342
